# Supplementary material for: Development of an adeno-associated virus vector for gene replacement therapy of NF1-related tumors
Source: Nat Commun. 2025 Sep 29;16:8594. doi: 10.1038/s41467-025-63619-4 (PMC12480499; doi:10.1038/s41467-025-63619-4)
Supplement: Supplementary file 4 — Supplementary Data 2 [file 41467_2025_63619_MOESM4_ESM.xlsx]

## Sheet: Sheet1
S2plus1k_Sequence	S2plus1k_Count	S2plus1k_Amino Acid	S2plus1k_Percentage	Ranking_in_S2	S4_trimmed_103424_Sequence	S4_trimmed_103424_Count	S4_trimmed_103424_Amino Acid	S4_trimmed_103424_Percentage	Ranking_in_S4	S6_trimmed_79940_Sequence	S6_trimmed_79940_Count	S6_trimmed_79940_Amino Acid	S6_trimmed_79940_Percentage	Ranking_in_S6	S6 vs S4	S4 vs S2		S2-S4-S6 gain
AATGCTCCTTATAGT					AATGCTCCTTATAGT	8	NAPYS	2.82766e-07	10301	AATGCTCCTTATAGT	200745	NAPYS	0.00489834	37	17323	#DIV/0!	K50	#DIV/0!
AAGCAGTTGCCGCTTGTTACT					AAGCAGTTGCCGCTTGTTACT	14	KQLPLVT	4.9484e-07	6435	AAGCAGTTGCCGCTTGTTACT	22690	KQLPLVT	0.000553654	148	1118.85	#DIV/0!	K57	#DIV/0!
ACGAGTACGAACTTGCCTTTT					ACGAGTACGAACTTGCCTTTT	1	TSTNLPF	3.53457e-08	71590	ACGAGTACGAACTTGCCTTTT	7344	TSTNLPF	0.0001792	302	5069.91	#DIV/0!	K58	#DIV/0!
ACGAAGTATGAGCATTTTAAT					ACGAAGTATGAGCATTTTAAT	1	TKYEHFN	3.53457e-08	82007	ACGAAGTATGAGCATTTTAAT	6295	TKYEHFN	0.000153603	324	4345.73	#DIV/0!	K59	#DIV/0!
AAGGGGGTTTTTCCTGTTGAT	1	KGVFPVD	2.93002e-08	469039	AAGGGGGTTTTTCCTGTTGAT	4734	KGVFPVD	0.000167327	750	AAGGGGGTTTTTCCTGTTGAT	134956	KGVFPVD	0.00329303	48	19.6803	5710.78	K54	112390
AGTAAGGTGCCGCTTCCCAAT	1	SKVPLPN	2.93002e-08	464685	AGTAAGGTGCCGCTTCCCAAT	1284	SKVPLPN	4.53839e-05	1032	AGTAAGGTGCCGCTTCCCAAT	39500	SKVPLPN	0.000963832	108	21.2373	1548.93	K55	32895.1
ATTCATATGGCT	1	IHMA	2.93002e-08	421050	ATTCATATGGCT	7771	IHMA	0.000274672	600	ATTCATATGGCT	30889	IHMA	0.000753716	127	2.74406	9374.41	K60	25724
ACTGAGCATGCTGATTTTCTT	1	TEHADFL	2.93002e-08	646799	ACTGAGCATGCTGATTTTCTT	1928	TEHADFL	6.81466e-05	960	ACTGAGCATGCTGATTTTCTT	26324	TEHADFL	0.000642327	137	9.42567	2325.81	K56	21922.3
AATTCGCCTCCTACGGGTGCG	8	NSPPTGA	2.34401e-07	172048	AATTCGCCTCCTACGGGTGCG	41400	NSPPTGA	0.00146331	118	AATTCGCCTCCTACGGGTGCG	156321	NSPPTGA	0.00381436	45	2.60666	6242.77	K53	16272.8
ACGAGGCCTCCTCTTGATAAT	17	TRPPLDN	4.98103e-07	97713	ACGAGGCCTCCTCTTGATAAT	28856	TRPPLDN	0.00101994	192	ACGAGGCCTCCTCTTGATAAT	199016	TRPPLDN	0.00485615	38	4.76123	2047.64	K51	9749.3
CCTTCTTATAGTGCGCAGGAT	23	PSYSAQD	6.73904e-07	74239	CCTTCTTATAGTGCGCAGGAT	28602	PSYSAQD	0.00101096	196	CCTTCTTATAGTGCGCAGGAT	161291	PSYSAQD	0.00393563	43	3.89297	1500.15	K52	5840.05
AATCGGAATTTGCCGTCTGAT	94	NRNLPSD	2.75421e-06	24343	AATCGGAATTTGCCGTCTGAT	34611	NRNLPSD	0.00122335	154	AATCGGAATTTGCCGTCTGAT	423856	NRNLPSD	0.0103424	17	8.45418	444.174	K61	3755.13
NT seq of the mutated peptide insertion at AA588-589 of capsid 557-2												AA seq of the mutated peptide insertion at AA588-589 of capsid 557-2
S2: before selection. S4: after round 1 selection. S6: after round 2 selection
