# Supplementary material for: Development of an adeno-associated virus vector for gene replacement therapy of NF1-related tumors
Source: Nat Commun. 2025 Sep 29;16:8594. doi: 10.1038/s41467-025-63619-4 (PMC12480499; doi:10.1038/s41467-025-63619-4)
Supplement: Supplementary file 5 — Supplementary Data 3 [file 41467_2025_63619_MOESM5_ESM.xlsx]

## Sheet: sample246
S2plus1k_Sequence	S2plus1k_Count	S2plus1k_Amino Acid	S2plus1k_Percentage	Ranking_in_S2	S4_trimmed_103424_Sequence	S4_trimmed_103424_Count	S4_trimmed_103424_Amino Acid	S4_trimmed_103424_Percentage	Ranking_in_S4	S6_trimmed_79940_Sequence	S6_trimmed_79940_Count	S6_trimmed_79940_Amino Acid	S6_trimmed_79940_Percentage	Ranking_in_S6
AATGCTCCTTATAGT					AATGCTCCTTATAGT	8	NAPYS	2.82766e-07	10301	AATGCTCCTTATAGT	200745	NAPYS	0.00489834	37		NT seq of the mutated peptide insertion at AA588-589 of capsid 557-2
GCGCAGCAGCAGTCTATTGCG					GCGCAGCAGCAGTCTATTGCG	31772	AQQQSIA	0.001123	168	GCGCAGCAGCAGTCTATTGCG	31066	AQQQSIA	0.000758035	126		S2: before selection. S4: after round 1 selection. S6: after round 2 selection
AAGCAGTTGCCGCTTGTTACT					AAGCAGTTGCCGCTTGTTACT	14	KQLPLVT	4.9484e-07	6435	AAGCAGTTGCCGCTTGTTACT	22690	KQLPLVT	0.000553654	148
CTGACTTCTACTATTGTTTCT					CTGACTTCTACTATTGTTTCT	705	LTSTIVS	2.49187e-05	1119	CTGACTTCTACTATTGTTTCT	12956	LTSTIVS	0.000316137	224
CATGGTTTTAGTAATTTGCCG					CATGGTTTTAGTAATTTGCCG	3632	HGFSNLP	0.000128376	829	CATGGTTTTAGTAATTTGCCG	11984	HGFSNLP	0.000292419	239
ATTCATGTTCCGAATCCTAAT					ATTCATGTTCCGAATCCTAAT	6388	IHVPNPN	0.000225789	662	ATTCATGTTCCGAATCCTAAT	11173	IHVPNPN	0.00027263	247
AAGGTTCCGCGTCTTCCTTTGCCTGAT					AAGGTTCCGCGTCTTCCTTTGCCTGAT	5789	KVPRLPLPD	0.000204616	695	AAGGTTCCGCGTCTTCCTTTGCCTGAT	10425	KVPRLPLPD	0.000254378	255
CATCAGCCAAATCCTTTTGAT					CATCAGCCAAATCCTTTTGAT	112	HQPNPFD	3.95872e-06	1583	CATCAGCCAAATCCTTTTGAT	9596	HQPNPFD	0.00023415	264
GTTCCGCATGGTTTGATGGAT					GTTCCGCATGGTTTGATGGAT	144	VPHGLMD	5.08978e-06	1476	GTTCCGCATGGTTTGATGGAT	9091	VPHGLMD	0.000221828	268
CATCAGCCTAATTTT					CATCAGCCTAATTTT	143	HQPNF	5.05444e-06	1478	CATCAGCCTAATTTT	9014	HQPNF	0.000219949	270
AGTAAGGTGCCGTTTCCTAAT					AGTAAGGTGCCGTTTCCTAAT	47	SKVPFPN	1.66125e-06	2460	AGTAAGGTGCCGTTTCCTAAT	8900	SKVPFPN	0.000217167	271
ACTAAGTCTACGAATACGATG					ACTAAGTCTACGAATACGATG	29864	TKSTNTM	0.00105556	187	ACTAAGTCTACGAATACGATG	8811	TKSTNTM	0.000214995	275
ACTCATAATGCGCCTAATTTT					ACTCATAATGCGCCTAATTTT	1732	THNAPNF	6.12188e-05	981	ACTCATAATGCGCCTAATTTT	8782	THNAPNF	0.000214288	276
AGTAAGGTGCCGCTTGTTACT					AGTAAGGTGCCGCTTGTTACT	1182	SKVPLVT	4.17786e-05	1043	AGTAAGGTGCCGCTTGTTACT	8081	SKVPLVT	0.000197183	289
AAGGATACGACGCTTTTTAAT					AAGGATACGACGCTTTTTAAT	2	KDTTLFN	7.06915e-08	30625	AAGGATACGACGCTTTTTAAT	7935	KDTTLFN	0.00019362	290
TCTAATTATGAGCATCTTAAG					TCTAATTATGAGCATCTTAAG	49	SNYEHLK	1.73194e-06	2375	TCTAATTATGAGCATCTTAAG	7843	SNYEHLK	0.000191376	291
GCTCATAATGCGCCTAATTTT					GCTCATAATGCGCCTAATTTT	50	AHNAPNF	1.76729e-06	2340	GCTCATAATGCGCCTAATTTT	7820	AHNAPNF	0.000190814	292
CATCAGCCTAAATCTTTTGAT					CATCAGCCTAAATCTTTTGAT	28	HQPKSFD	9.8968e-07	3596	CATCAGCCTAAATCTTTTGAT	7531	HQPKSFD	0.000183762	299
ACGAGTACGAACTTGCCTTTT					ACGAGTACGAACTTGCCTTTT	1	TSTNLPF	3.53457e-08	71590	ACGAGTACGAACTTGCCTTTT	7344	TSTNLPF	0.0001792	302
GTTCAGCATGGTCCGATGGAT					GTTCAGCATGGTCCGATGGAT	753	VQHGPMD	2.66153e-05	1109	GTTCAGCATGGTCCGATGGAT	6862	VQHGPMD	0.000167438	313
ACGAAGTATGAGCATTTTAAT					ACGAAGTATGAGCATTTTAAT	1	TKYEHFN	3.53457e-08	82007	ACGAAGTATGAGCATTTTAAT	6295	TKYEHFN	0.000153603	324
CAGGTTAAGATTCCGATTATG					CAGGTTAAGATTCCGATTATG	3	QVKIPIM	1.06037e-07	19457	CAGGTTAAGATTCCGATTATG	6211	QVKIPIM	0.000151553	327
GGGCCGTTGCCGCTTGTTGCT					GGGCCGTTGCCGCTTGTTGCT	59	GPLPLVA	2.0854e-06	2125	GGGCCGTTGCCGCTTGTTGCT	6205	GPLPLVA	0.000151407	328
GAGCCGCGTATTCTTGCTACT					GAGCCGCGTATTCTTGCTACT	6	EPRILAT	2.12074e-07	12033	GAGCCGCGTATTCTTGCTACT	5712	EPRILAT	0.000139377	339
CATCAGCCTAATCCTGTTGAT					CATCAGCCTAATCCTGTTGAT	365	HQPNPVD	1.29012e-05	1231	CATCAGCCTAATCCTGTTGAT	5712	HQPNPVD	0.000139377	340
CATCAGCCTAATCCTTTTGAA					CATCAGCCTAATCCTTTTGAA	23	HQPNPFE	8.12952e-07	4253	CATCAGCCTAATCCTTTTGAA	5015	HQPNPFE	0.00012237	355
CATCAGCCTTATCCGATGAAT					CATCAGCCTTATCCGATGAAT	11	HQPYPMN	3.88803e-07	7523	CATCAGCCTTATCCGATGAAT	4378	HQPYPMN	0.000106827	374
AGTTCGGATTTTATTGGTATG					AGTTCGGATTTTATTGGTATG	3735	SSDFIGM	0.000132016	826	AGTTCGGATTTTATTGGTATG	4215	SSDFIGM	0.000102849	379
CCGAAGATTCCTGTTGTTAAT					CCGAAGATTCCTGTTGTTAAT	8	PKIPVVN	2.82766e-07	10054	CCGAAGATTCCTGTTGTTAAT	3700	PKIPVVN	9.0283e-05	398
AGTAAGATGCCGCTTCCTAAT					AGTAAGATGCCGCTTCCTAAT	58	SKMPLPN	2.05005e-06	2149	AGTAAGATGCCGCTTCCTAAT	3680	SKMPLPN	8.9795e-05	401
CCGCGTCTACCTTTGCCTGAT					CCGCGTCTACCTTTGCCTGAT	332	PRLPLPD	1.17348e-05	1262	CCGCGTCTACCTTTGCCTGAT	3589	PRLPLPD	8.75745e-05	408
GTGATGAGTACTGATAGGAAT					GTGATGAGTACTGATAGGAAT	135580	VMSTDRN	0.00479217	25	GTGATGAGTACTGATAGGAAT	3423	VMSTDRN	8.3524e-05	420
GTTCCACATGGTCCGATGGAT					GTTCCACATGGTCCGATGGAT	244	VPHGPMD	8.62436e-06	1334	GTTCCACATGGTCCGATGGAT	3353	VPHGPMD	8.18159e-05	421
ACGAATAAGCCTCCTATGCTTATG					ACGAATAAGCCTCCTATGCTTATG	1	TNKPPMLM	3.53457e-08	45962	ACGAATAAGCCTCCTATGCTTATG	3292	TNKPPMLM	8.03274e-05	423
AATGCTCCAAATATTCTTGCG					AATGCTCCAAATATTCTTGCG	10	NAPNILA	3.53457e-07	8145	AATGCTCCAAATATTCTTGCG	2984	NAPNILA	7.2812e-05	436
AGTGCTTCTATTTCTATTAGT					AGTGCTTCTATTTCTATTAGT	645	SASISIS	2.2798e-05	1129	AGTGCTTCTATTTCTATTAGT	2946	SASISIS	7.18848e-05	440
AGTAAGGTGCCGCTTTCTAAT					AGTAAGGTGCCGCTTTCTAAT	192	SKVPLSN	6.78638e-06	1389	AGTAAGGTGCCGCTTTCTAAT	2875	SKVPLSN	7.01523e-05	443
GTGCAGAATTATCCGATGGAT					GTGCAGAATTATCCGATGGAT	21	VQNYPMD	7.4226e-07	4612	GTGCAGAATTATCCGATGGAT	2807	VQNYPMD	6.84931e-05	446
TCTCCGATGAGTAAGAATAAT					TCTCCGATGAGTAAGAATAAT	28111	SPMSKNN	0.000993604	201	TCTCCGATGAGTAAGAATAAT	2743	SPMSKNN	6.69314e-05	448
GAGATTCTTATGATTGCTGGT					GAGATTCTTATGATTGCTGGT	7908	EILMIAG	0.000279514	593	GAGATTCTTATGATTGCTGGT	2601	EILMIAG	6.34665e-05	456
GCTAATTTGCCTGTGTCAAAT					GCTAATTTGCCTGTGTCAAAT	223	ANLPVSN	7.8821e-06	1353	GCTAATTTGCCTGTGTCAAAT	2575	ANLPVSN	6.28321e-05	458
TCTGCGCCTCCTACTTTGAAT					TCTGCGCCTCCTACTTTGAAT	39	SAPPTLN	1.37848e-06	2776	TCTGCGCCTCCTACTTTGAAT	2491	SAPPTLN	6.07824e-05	466
CATCAGCCTAATTTTTTTGAT					CATCAGCCTAATTTTTTTGAT	462	HQPNFFD	1.63297e-05	1176	CATCAGCCTAATTTTTTTGAT	2449	HQPNFFD	5.97576e-05	474
CCGCGTTTTCCTTTGCCTGAT					CCGCGTTTTCCTTTGCCTGAT	141	PRFPLPD	4.98375e-06	1487	CCGCGTTTTCCTTTGCCTGAT	2294	PRFPLPD	5.59754e-05	481
TATAAGGGTGTTTCTTCGGAT					TATAAGGGTGTTTCTTCGGAT	646	YKGVSSD	2.28333e-05	1127	TATAAGGGTGTTTCTTCGGAT	2288	YKGVSSD	5.5829e-05	482
CAGAATAATCATTATACTGAT					CAGAATAATCATTATACTGAT	12	QNNHYTD	4.24149e-07	7087	CAGAATAATCATTATACTGAT	2227	QNNHYTD	5.43406e-05	485
GTTCCGCATGGTACGATGGAT					GTTCCGCATGGTACGATGGAT	230	VPHGTMD	8.12952e-06	1345	GTTCCGCATGGTACGATGGAT	2155	VPHGTMD	5.25837e-05	487
ACTACTCGTATTCCTACGGAG					ACTACTCGTATTCCTACGGAG	62	TTRIPTE	2.19144e-06	2045	ACTACTCGTATTCCTACGGAG	2150	TTRIPTE	5.24617e-05	488
GCTCAGCATGCTGATTTTCTT					GCTCAGCATGCTGATTTTCTT	69	AQHADFL	2.43886e-06	1948	GCTCAGCATGCTGATTTTCTT	2080	AQHADFL	5.07537e-05	492
GAGACTAATCATCTTGAGATG					GAGACTAATCATCTTGAGATG	1	ETNHLEM	3.53457e-08	84893	GAGACTAATCATCTTGAGATG	2073	ETNHLEM	5.05829e-05	493
GTTCCGTATGGTCCGATGGAT					GTTCCGTATGGTCCGATGGAT	24	VPYGPMD	8.48297e-07	4094	GTTCCGTATGGTCCGATGGAT	1932	VPYGPMD	4.71424e-05	500
CGTGATGCTTCTGCTATTATT					CGTGATGCTTCTGCTATTATT	23	RDASAII	8.12952e-07	4255	CGTGATGCTTCTGCTATTATT	1842	RDASAII	4.49463e-05	510
CATCAGCCTAATCTTTTTGAT					CATCAGCCTAATCTTTTTGAT	940	HQPNLFD	3.3225e-05	1079	CATCAGCCTAATCTTTTTGAT	1836	HQPNLFD	4.47999e-05	512
CCGCGTCTTTCTTTGCCTGAT					CCGCGTCTTTCTTTGCCTGAT	525	PRLSLPD	1.85565e-05	1154	CCGCGTCTTTCTTTGCCTGAT	1825	PRLSLPD	4.45315e-05	514
AGTAAGGTGCCTATTCCTAAT					AGTAAGGTGCCTATTCCTAAT	6	SKVPIPN	2.12074e-07	12913	AGTAAGGTGCCTATTCCTAAT	1711	SKVPIPN	4.17498e-05	518
GATAAGGTTATTTTGCCTACT					GATAAGGTTATTTTGCCTACT	318	DKVILPT	1.12399e-05	1271	GATAAGGTTATTTTGCCTACT	1691	DKVILPT	4.12618e-05	521
GTTCCGCATCGTCCGATGGAT					GTTCCGCATCGTCCGATGGAT	19	VPHRPMD	6.71569e-07	4927	GTTCCGCATCGTCCGATGGAT	1604	VPHRPMD	3.91389e-05	526
AATGTGAGTAATCATAATACG					AATGTGAGTAATCATAATACG	24486	NVSNHNT	0.000865475	225	AATGTGAGTAATCATAATACG	1583	NVSNHNT	3.86265e-05	533
GTTACGCATGGTCCGATGGAT					GTTACGCATGGTCCGATGGAT	209	VTHGPMD	7.38726e-06	1368	GTTACGCATGGTCCGATGGAT	1574	VTHGPMD	3.84069e-05	535
ACTTCTTATAGTGCGCAGGAT					ACTTCTTATAGTGCGCAGGAT	13	TSYSAQD	4.59494e-07	6758	ACTTCTTATAGTGCGCAGGAT	1539	TSYSAQD	3.75528e-05	542
ATTCATTATGTTCCGGCTGAT					ATTCATTATGTTCCGGCTGAT	2403	IHYVPAD	8.49358e-05	927	ATTCATTATGTTCCGGCTGAT	1512	IHYVPAD	3.6894e-05	546
GTTCCGCATGTTCCGATGGAT					GTTCCGCATGTTCCGATGGAT	143	VPHVPMD	5.05444e-06	1482	GTTCCGCATGTTCCGATGGAT	1471	VPHVPMD	3.58936e-05	550
GCTGAGCATGCTAATTTTCTT					GCTGAGCATGCTAATTTTCTT	68	AEHANFL	2.40351e-06	1960	GCTGAGCATGCTAATTTTCTT	1447	AEHANFL	3.5308e-05	553
ATGCATCAGGATCCTCGTGAT					ATGCATCAGGATCCTCGTGAT	847	MHQDPRD	2.99378e-05	1095	ATGCATCAGGATCCTCGTGAT	1440	MHQDPRD	3.51372e-05	555
CCTAAGGTGCATGGGCTGGTT					CCTAAGGTGCATGGGCTGGTT	12067	PKVHGLV	0.000426517	457	CCTAAGGTGCATGGGCTGGTT	1432	PKVHGLV	3.4942e-05	556
AGTGAGCAGTTTTATATGGCT					AGTGAGCAGTTTTATATGGCT	73	SEQFYMA	2.58024e-06	1888	AGTGAGCAGTTTTATATGGCT	1380	SEQFYMA	3.36731e-05	559
AATACGAATACGCCTTTTAGT					AATACGAATACGCCTTTTAGT	161	NTNTPFS	5.69066e-06	1434	AATACGAATACGCCTTTTAGT	1359	NTNTPFS	3.31607e-05	562
AAGCAGTTGCCGTTAAATGGT					AAGCAGTTGCCGTTAAATGGT	35	KQLPLNG	1.2371e-06	3076	AAGCAGTTGCCGTTAAATGGT	1352	KQLPLNG	3.29899e-05	567
CTTCATAATCATCCTACTGAT					CTTCATAATCATCCTACTGAT	15	LHNHPTD	5.30186e-07	6140	CTTCATAATCATCCTACTGAT	1325	LHNHPTD	3.23311e-05	572
AGTCATAATGCGCCTAATTTT					AGTCATAATGCGCCTAATTTT	3	SHNAPNF	1.06037e-07	23135	AGTCATAATGCGCCTAATTTT	1324	SHNAPNF	3.23067e-05	573
CATCAGTTGCCGTTGAATGGT					CATCAGTTGCCGTTGAATGGT	2	HQLPLNG	7.06915e-08	26084	CATCAGTTGCCGTTGAATGGT	1318	HQLPLNG	3.21603e-05	574
GTTCCGCATGGTCCTATGGAT					GTTCCGCATGGTCCTATGGAT	139	VPHGPMD	4.91306e-06	1490	GTTCCGCATGGTCCTATGGAT	1306	VPHGPMD	3.18674e-05	575
GGGCATAAGCCTAATCCTTTTGAT					GGGCATAAGCCTAATCCTTTTGAT	67	GHKPNPFD	2.36816e-06	1981	GGGCATAAGCCTAATCCTTTTGAT	1300	GHKPNPFD	3.1721e-05	576
GCGGGTACTACGCCGATTGTG					GCGGGTACTACGCCGATTGTG	2	AGTTPIV	7.06915e-08	33100	GCGGGTACTACGCCGATTGTG	1295	AGTTPIV	3.1599e-05	577
ATGTTGACTGGTCCTTTTGAT					ATGTTGACTGGTCCTTTTGAT	373	MLTGPFD	1.3184e-05	1224	ATGTTGACTGGTCCTTTTGAT	1286	MLTGPFD	3.13794e-05	579
GCGCAGCCTAATCCTTTTGAT					GCGCAGCCTAATCCTTTTGAT	18	AQPNPFD	6.36223e-07	5131	GCGCAGCCTAATCCTTTTGAT	1267	AQPNPFD	3.09158e-05	583
AAGATTTATCCGACTAGTGAT					AAGATTTATCCGACTAGTGAT	115	KIYPTSD	4.06476e-06	1566	AAGATTTATCCGACTAGTGAT	1225	KIYPTSD	2.9891e-05	590
GTTGAGCCTAATAAGTATGCG					GTTGAGCCTAATAAGTATGCG	33	VEPNKYA	1.16641e-06	3184	GTTGAGCCTAATAAGTATGCG	1200	VEPNKYA	2.9281e-05	594
AATTCTTATAGTGCGCAGGAT					AATTCTTATAGTGCGCAGGAT	1	NSYSAQD	3.53457e-08	37127	AATTCTTATAGTGCGCAGGAT	1171	NSYSAQD	2.85733e-05	600
GTTCCGAATGGTCCGATGGAT					GTTCCGAATGGTCCGATGGAT	105	VPNGPMD	3.7113e-06	1614	GTTCCGAATGGTCCGATGGAT	1161	VPNGPMD	2.83293e-05	602
AGTAAGGTGCCGCTTCCTGAT					AGTAAGGTGCCGCTTCCTGAT	221	SKVPLPD	7.81141e-06	1354	AGTAAGGTGCCGCTTCCTGAT	1135	SKVPLPD	2.76949e-05	604
GTTCCGCATGGTCCGATGAAT					GTTCCGCATGGTCCGATGAAT	116	VPHGPMN	4.1001e-06	1561	GTTCCGCATGGTCCGATGAAT	1129	VPHGPMN	2.75485e-05	606
ATTCATCAGCATGAACTTATG					ATTCATCAGCATGAACTTATG	1	IHQHELM	3.53457e-08	61245	ATTCATCAGCATGAACTTATG	1107	IHQHELM	2.70117e-05	609
GTTCCGCATGGTCCGATGGGT					GTTCCGCATGGTCCGATGGGT	100	VPHGPMG	3.53457e-06	1638	GTTCCGCATGGTCCGATGGGT	1094	VPHGPMG	2.66945e-05	612
GATATGATTCATAGTCTTGTT					GATATGATTCATAGTCTTGTT	8885	DMIHSLV	0.000314047	547	GATATGATTCATAGTCTTGTT	1092	DMIHSLV	2.66457e-05	613
GTTCCGCATGGTCCGATGTAT					GTTCCGCATGGTCCGATGTAT	127	VPHGPMY	4.48891e-06	1522	GTTCCGCATGGTCCGATGTAT	1072	VPHGPMY	2.61577e-05	616
TCGCGTCTTCCTTTGCCTGAT					TCGCGTCTTCCTTTGCCTGAT	306	SRLPLPD	1.08158e-05	1284	TCGCGTCTTCCTTTGCCTGAT	1070	SRLPLPD	2.61089e-05	617
GTTCCGCATGGTCCAATGGAT					GTTCCGCATGGTCCAATGGAT	114	VPHGPMD	4.02941e-06	1568	GTTCCGCATGGTCCAATGGAT	1051	VPHGPMD	2.56452e-05	621
ACGTTTCCGCCTACGTTGGAT					ACGTTTCCGCCTACGTTGGAT	1118	TFPPTLD	3.95165e-05	1054	ACGTTTCCGCCTACGTTGGAT	1003	TFPPTLD	2.4474e-05	630
GAGCCGCGTATTGCTGCTACT					GAGCCGCGTATTGCTGCTACT	4	EPRIAAT	1.41383e-07	16691	GAGCCGCGTATTGCTGCTACT	962	EPRIAAT	2.34736e-05	635
TCTAAGTCTTTGCCTCTGACT					TCTAAGTCTTTGCCTCTGACT	1362	SKSLPLT	4.81409e-05	1022	TCTAAGTCTTTGCCTCTGACT	943	SKSLPLT	2.301e-05	637
GTTCCGCATGGTCTGATGGAT					GTTCCGCATGGTCTGATGGAT	72	VPHGLMD	2.54489e-06	1900	GTTCCGCATGGTCTGATGGAT	926	VPHGLMD	2.25951e-05	640
GGTACTGGTCTGTCTTATAGT					GGTACTGGTCTGTCTTATAGT	1	GTGLSYS	3.53457e-08	80259	GGTACTGGTCTGTCTTATAGT	924	GTGLSYS	2.25463e-05	641
ACGAAGTATGAGTATCTTAAT					ACGAAGTATGAGTATCTTAAT	3	TKYEYLN	1.06037e-07	23221	ACGAAGTATGAGTATCTTAAT	907	TKYEYLN	2.21315e-05	643
AGTAAGGTGCCGCTTCCTACT					AGTAAGGTGCCGCTTCCTACT	129	SKVPLPT	4.5596e-06	1511	AGTAAGGTGCCGCTTCCTACT	892	SKVPLPT	2.17655e-05	649
CATCAGCCTAATCCTTATGAT					CATCAGCCTAATCCTTATGAT	651	HQPNPYD	2.30101e-05	1126	CATCAGCCTAATCCTTATGAT	886	HQPNPYD	2.16191e-05	651
AAGCAGTTGCCGTTGAATTGT					AAGCAGTTGCCGTTGAATTGT	152	KQLPLNC	5.37255e-06	1448	AAGCAGTTGCCGTTGAATTGT	881	KQLPLNC	2.14971e-05	653
CAGTCTACGTTTCCTATTGAT					CAGTCTACGTTTCCTATTGAT	20	QSTFPID	7.06915e-07	4698	CAGTCTACGTTTCCTATTGAT	872	QSTFPID	2.12775e-05	655
CCTCGTCTTCCTTTGCCTGAT					CCTCGTCTTCCTTTGCCTGAT	233	PRLPLPD	8.23555e-06	1342	CCTCGTCTTCCTTTGCCTGAT	872	PRLPLPD	2.12775e-05	656
GTTCTGCATGGTCCGATGGAT					GTTCTGCATGGTCCGATGGAT	219	VLHGPMD	7.74071e-06	1356	GTTCTGCATGGTCCGATGGAT	858	VLHGPMD	2.09359e-05	657
GTTCCGCATGGCCCGATGGAT					GTTCCGCATGGCCCGATGGAT	81	VPHGPMD	2.863e-06	1784	GTTCCGCATGGCCCGATGGAT	838	VPHGPMD	2.04479e-05	664
TCTCGGGATGTTCCTATTTCT					TCTCGGGATGTTCCTATTTCT	15	SRDVPIS	5.30186e-07	5890	TCTCGGGATGTTCCTATTTCT	806	SRDVPIS	1.9667e-05	670
AGTAAGGTGACGCTTCCTAAT					AGTAAGGTGACGCTTCCTAAT	88	SKVTLPN	3.11042e-06	1729	AGTAAGGTGACGCTTCCTAAT	803	SKVTLPN	1.95938e-05	671
GTCCCGCATGGTCCGATGGAT					GTCCCGCATGGTCCGATGGAT	84	VPHGPMD	2.96904e-06	1769	GTCCCGCATGGTCCGATGGAT	780	VPHGPMD	1.90326e-05	677
GGGCAGGGTTTTATTGAGGTT					GGGCAGGGTTTTATTGAGGTT	388	GQGFIEV	1.37141e-05	1213	GGGCAGGGTTTTATTGAGGTT	769	GQGFIEV	1.87642e-05	679
ACTGTTCATCAGAATTCTTCG					ACTGTTCATCAGAATTCTTCG	90	TVHQNSS	3.18112e-06	1717	ACTGTTCATCAGAATTCTTCG	766	TVHQNSS	1.8691e-05	680
ATTACGCCTGTGCATGAGCTT					ATTACGCCTGTGCATGAGCTT	209	ITPVHEL	7.38726e-06	1367	ATTACGCCTGTGCATGAGCTT	764	ITPVHEL	1.86422e-05	681
AAGCAGTTGCAGTTGAATGGT					AAGCAGTTGCAGTTGAATGGT	180	KQLQLNG	6.36223e-06	1404	AAGCAGTTGCAGTTGAATGGT	762	KQLQLNG	1.85934e-05	682
AATCGGAATTTGCCGTCTCAT					AATCGGAATTTGCCGTCTCAT	11	NRNLPSH	3.88803e-07	7636	AATCGGAATTTGCCGTCTCAT	748	NRNLPSH	1.82518e-05	688
AAGCAGTTGCCGTTTAATGGT					AAGCAGTTGCCGTTTAATGGT	118	KQLPFNG	4.1708e-06	1555	AAGCAGTTGCCGTTTAATGGT	747	KQLPFNG	1.82274e-05	689
CCGGCTTATGAGAAGCCTTCT					CCGGCTTATGAGAAGCCTTCT	23019	PAYEKPS	0.000813623	247	CCGGCTTATGAGAAGCCTTCT	744	PAYEKPS	1.81542e-05	691
CCGCGTCTTCCTTTGCTTGAT					CCGCGTCTTCCTTTGCTTGAT	131	PRLPLLD	4.63029e-06	1506	CCGCGTCTTCCTTTGCTTGAT	742	PRLPLLD	1.81054e-05	692
ACTGGTCCTTTGCCTCTTGAT					ACTGGTCCTTTGCCTCTTGAT	37	TGPLPLD	1.30779e-06	2899	ACTGGTCCTTTGCCTCTTGAT	725	TGPLPLD	1.76906e-05	699
ACTGCTAATCCTCTTCCTACGCAT					ACTGCTAATCCTCTTCCTACGCAT	2574	TANPLPTH	9.09799e-05	912	ACTGCTAATCCTCTTCCTACGCAT	724	TANPLPTH	1.76662e-05	701
ACTAGTGATCTTCCGATACCT					ACTAGTGATCTTCCGATACCT	17	TSDLPIP	6.00877e-07	5479	ACTAGTGATCTTCCGATACCT	722	TSDLPIP	1.76174e-05	702
TTTCATAATGCGCCTAATTTT					TTTCATAATGCGCCTAATTTT	47	FHNAPNF	1.66125e-06	2464	TTTCATAATGCGCCTAATTTT	689	FHNAPNF	1.68122e-05	711
CAGTCTACGTTTCCTATTGCG					CAGTCTACGTTTCCTATTGCG	1113	QSTFPIA	3.93398e-05	1055	CAGTCTACGTTTCCTATTGCG	673	QSTFPIA	1.64217e-05	719
TCTGCGCCTCCTACTTTAACT					TCTGCGCCTCCTACTTTAACT	3	SAPPTLT	1.06037e-07	23134	TCTGCGCCTCCTACTTTAACT	668	SAPPTLT	1.62997e-05	721
TTGCGTCTTCCTTTGCCTGAT					TTGCGTCTTCCTTTGCCTGAT	30	LRLPLPD	1.06037e-06	3412	TTGCGTCTTCCTTTGCCTGAT	663	LRLPLPD	1.61777e-05	722
ATTTTGATGAGGACGAATGTG					ATTTTGATGAGGACGAATGTG	7989	ILMRTNV	0.000282377	587	ATTTTGATGAGGACGAATGTG	662	ILMRTNV	1.61533e-05	724
GCTGAGCATGCTGATTTTTTT					GCTGAGCATGCTGATTTTTTT	161	AEHADFF	5.69066e-06	1435	GCTGAGCATGCTGATTTTTTT	660	AEHADFF	1.61045e-05	726
AAGGGGGTTACTCCTGTTGAT					AAGGGGGTTACTCCTGTTGAT	54	KGVTPVD	1.90867e-06	2241	AAGGGGGTTACTCCTGTTGAT	659	KGVTPVD	1.60801e-05	727
AGTAAGGTGTCGCTTCCTAAT					AGTAAGGTGTCGCTTCCTAAT	146	SKVSLPN	5.16048e-06	1468	AGTAAGGTGTCGCTTCCTAAT	655	SKVSLPN	1.59825e-05	729
AAGGGGGTTTCCCCTGTTGAT					AAGGGGGTTTCCCCTGTTGAT	91	KGVSPVD	3.21646e-06	1707	AAGGGGGTTTCCCCTGTTGAT	655	KGVSPVD	1.59825e-05	730
TCGCGTGCGTCGAGTATGCAG					TCGCGTGCGTCGAGTATGCAG	44	SRASSMQ	1.55521e-06	2578	TCGCGTGCGTCGAGTATGCAG	635	SRASSMQ	1.54945e-05	735
AAGGGAGTTTCTCCTGTTGAT					AAGGGAGTTTCTCCTGTTGAT	109	KGVSPVD	3.85268e-06	1600	AAGGGAGTTTCTCCTGTTGAT	620	KGVSPVD	1.51285e-05	739
GGTCCTCCTCCGATTGTGATT					GGTCCTCCTCCGATTGTGATT	330	GPPPIVI	1.16641e-05	1263	GGTCCTCCTCCGATTGTGATT	610	GPPPIVI	1.48845e-05	740
GTTCCGCATGGGCCGATGGAT					GTTCCGCATGGGCCGATGGAT	69	VPHGPMD	2.43886e-06	1947	GTTCCGCATGGGCCGATGGAT	610	VPHGPMD	1.48845e-05	741
AAGGGGGTTTCTCCTGTTTAT					AAGGGGGTTTCTCCTGTTTAT	87	KGVSPVY	3.07508e-06	1741	AAGGGGGTTTCTCCTGTTTAT	607	KGVSPVY	1.48113e-05	744
AATCCTGCTACGACGATGAAT					AATCCTGCTACGACGATGAAT	7	NPATTMN	2.4742e-07	11445	AATCCTGCTACGACGATGAAT	595	NPATTMN	1.45185e-05	752
CCGCGTATTCCTTTGCCTGAT					CCGCGTATTCCTTTGCCTGAT	171	PRIPLPD	6.04412e-06	1414	CCGCGTATTCCTTTGCCTGAT	595	PRIPLPD	1.45185e-05	753
GTGCCGCATGGTCCGATGGAT					GTGCCGCATGGTCCGATGGAT	62	VPHGPMD	2.19144e-06	2050	GTGCCGCATGGTCCGATGGAT	595	VPHGPMD	1.45185e-05	754
AGTAAGGTGCTGCTTCCTAAT					AGTAAGGTGCTGCTTCCTAAT	90	SKVLLPN	3.18112e-06	1716	AGTAAGGTGCTGCTTCCTAAT	594	SKVLLPN	1.44941e-05	756
AAGGGGGTTTCTCCTGTTCAT					AAGGGGGTTTCTCCTGTTCAT	68	KGVSPVH	2.40351e-06	1959	AAGGGGGTTTCTCCTGTTCAT	592	KGVSPVH	1.44453e-05	757
CTGACTCCTACTATTGTATCT					CTGACTCCTACTATTGTATCT	20	LTPTIVS	7.06915e-07	4736	CTGACTCCTACTATTGTATCT	573	LTPTIVS	1.39817e-05	764
GCTAATCGTCTTCCTACGCAT					GCTAATCGTCTTCCTACGCAT	47	ANRLPTH	1.66125e-06	2448	GCTAATCGTCTTCCTACGCAT	570	ANRLPTH	1.39085e-05	765
GTTCCGCATGGTCCGGTGGAT					GTTCCGCATGGTCCGGTGGAT	50	VPHGPVD	1.76729e-06	2355	GTTCCGCATGGTCCGGTGGAT	559	VPHGPVD	1.364e-05	769
AAGGGGGTTTCTCCTGTTGGT					AAGGGGGTTTCTCCTGTTGGT	68	KGVSPVG	2.40351e-06	1965	AAGGGGGTTTCTCCTGTTGGT	558	KGVSPVG	1.36156e-05	770
AAGGGGGTTCCTCCTGTTGAT					AAGGGGGTTCCTCCTGTTGAT	92	KGVPPVD	3.25181e-06	1700	AAGGGGGTTCCTCCTGTTGAT	547	KGVPPVD	1.33472e-05	774
AAGGGGGTGTCTCCTGTTGAT					AAGGGGGTGTCTCCTGTTGAT	82	KGVSPVD	2.89835e-06	1776	AAGGGGGTGTCTCCTGTTGAT	538	KGVSPVD	1.31276e-05	776
AGTAAGGTGCCGCTTTTTAAT					AGTAAGGTGCCGCTTTTTAAT	30	SKVPLFN	1.06037e-06	3480	AGTAAGGTGCCGCTTTTTAAT	537	SKVPLFN	1.31032e-05	777
CCGAGTCTTCCTTTGCCTGAT					CCGAGTCTTCCTTTGCCTGAT	271	PSLPLPD	9.57869e-06	1307	CCGAGTCTTCCTTTGCCTGAT	535	PSLPLPD	1.30544e-05	779
CCGCGTCTTCTTTTGCCTGAT					CCGCGTCTTCTTTTGCCTGAT	100	PRLLLPD	3.53457e-06	1642	CCGCGTCTTCTTTTGCCTGAT	529	PRLLLPD	1.2908e-05	785
AGTAAGGTGCCGCTTCTTAAT					AGTAAGGTGCCGCTTCTTAAT	100	SKVPLLN	3.53457e-06	1636	AGTAAGGTGCCGCTTCTTAAT	526	SKVPLLN	1.28348e-05	787
GGGACTTTGCCTAATTTTACT					GGGACTTTGCCTAATTTTACT	112	GTLPNFT	3.95872e-06	1577	GGGACTTTGCCTAATTTTACT	521	GTLPNFT	1.27128e-05	789
TTTCCGCATGGTCCGATGGAT					TTTCCGCATGGTCCGATGGAT	66	FPHGPMD	2.33282e-06	1989	TTTCCGCATGGTCCGATGGAT	508	FPHGPMD	1.23956e-05	795
AAGCAGTTGCCGTTGAATGAT					AAGCAGTTGCCGTTGAATGAT	57	KQLPLND	2.01471e-06	2166	AAGCAGTTGCCGTTGAATGAT	506	KQLPLND	1.23468e-05	796
AGGGGGGTTTCTCCTGTTGAT					AGGGGGGTTTCTCCTGTTGAT	74	RGVSPVD	2.61558e-06	1860	AGGGGGGTTTCTCCTGTTGAT	505	RGVSPVD	1.23224e-05	797
TCGGATCATGTTCCGGTTGAT					TCGGATCATGTTCCGGTTGAT	12	SDHVPVD	4.24149e-07	7379	TCGGATCATGTTCCGGTTGAT	499	SDHVPVD	1.2176e-05	801
CATGAGCCTAATCCTTTTGAT					CATGAGCCTAATCCTTTTGAT	156	HEPNPFD	5.51393e-06	1441	CATGAGCCTAATCCTTTTGAT	497	HEPNPFD	1.21272e-05	803
GTTCCGCATGGTCCGATAGAT					GTTCCGCATGGTCCGATAGAT	79	VPHGPID	2.79231e-06	1803	GTTCCGCATGGTCCGATAGAT	494	VPHGPID	1.2054e-05	804
CCGTCTGATCCGGGTCCTAGT					CCGTCTGATCCGGGTCCTAGT	11796	PSDPGPS	0.000416938	463	CCGTCTGATCCGGGTCCTAGT	494	PSDPGPS	1.2054e-05	805
AGTAAGGTGCCGCTGCCTAAT					AGTAAGGTGCCGCTGCCTAAT	57	SKVPLPN	2.01471e-06	2170	AGTAAGGTGCCGCTGCCTAAT	491	SKVPLPN	1.19808e-05	809
CCTACTAAGTTGTTGGATATG					CCTACTAAGTTGTTGGATATG	12	PTKLLDM	4.24149e-07	7053	CCTACTAAGTTGTTGGATATG	487	PTKLLDM	1.18832e-05	813
CCGCGTCTTCCTTTGCCTGGT					CCGCGTCTTCCTTTGCCTGGT	134	PRLPLPG	4.73633e-06	1497	CCGCGTCTTCCTTTGCCTGGT	477	PRLPLPG	1.16392e-05	816
CTGCGTCTTCCTTTGCCTGAT					CTGCGTCTTCCTTTGCCTGAT	482	LRLPLPD	1.70366e-05	1168	CTGCGTCTTCCTTTGCCTGAT	476	LRLPLPD	1.16148e-05	817
GATCCGCATGGTCCGATGGAT					GATCCGCATGGTCCGATGGAT	76	DPHGPMD	2.68628e-06	1847	GATCCGCATGGTCCGATGGAT	474	DPHGPMD	1.1566e-05	819
GCTGCGCCTCCTACTTTGACT					GCTGCGCCTCCTACTTTGACT	2	AAPPTLT	7.06915e-08	31804	GCTGCGCCTCCTACTTTGACT	472	AAPPTLT	1.15172e-05	820
CCGCGTCTTCCTTTGCCCGAT					CCGCGTCTTCCTTTGCCCGAT	120	PRLPLPD	4.24149e-06	1549	CCGCGTCTTCCTTTGCCCGAT	464	PRLPLPD	1.1322e-05	826
AAGCAGTTGCCGTTCAATGGT					AAGCAGTTGCCGTTCAATGGT	61	KQLPFNG	2.15609e-06	2078	AAGCAGTTGCCGTTCAATGGT	464	KQLPFNG	1.1322e-05	827
ACGAGTGCGTTGCCGATTTCT					ACGAGTGCGTTGCCGATTTCT	6	TSALPIS	2.12074e-07	11986	ACGAGTGCGTTGCCGATTTCT	463	TSALPIS	1.12976e-05	828
TCTACTTATGAGCATATTAAG					TCTACTTATGAGCATATTAAG	97	STYEHIK	3.42854e-06	1662	TCTACTTATGAGCATATTAAG	463	STYEHIK	1.12976e-05	829
AGTAGGGTGCCGCTTCCTAAT					AGTAGGGTGCCGCTTCCTAAT	52	SRVPLPN	1.83798e-06	2288	AGTAGGGTGCCGCTTCCTAAT	454	SRVPLPN	1.1078e-05	830
TTGCCGAATTTTGGTAATAAT					TTGCCGAATTTTGGTAATAAT	42	LPNFGNN	1.48452e-06	2631	TTGCCGAATTTTGGTAATAAT	453	LPNFGNN	1.10536e-05	831
GAGGGGGTTTCTCCTGTTGAT					GAGGGGGTTTCTCCTGTTGAT	111	EGVSPVD	3.92338e-06	1586	GAGGGGGTTTCTCCTGTTGAT	450	EGVSPVD	1.09804e-05	833
TTTCCGAATCTTGGTAATAAT					TTTCCGAATCTTGGTAATAAT	71	FPNLGNN	2.50955e-06	1918	TTTCCGAATCTTGGTAATAAT	449	FPNLGNN	1.0956e-05	834
ACTGATCATTTGCCTCTTGAT					ACTGATCATTTGCCTCTTGAT	56	TDHLPLD	1.97936e-06	2194	ACTGATCATTTGCCTCTTGAT	449	TDHLPLD	1.0956e-05	835
ATTCCGCATGGTCCGATGGAT					ATTCCGCATGGTCCGATGGAT	46	IPHGPMD	1.6259e-06	2470	ATTCCGCATGGTCCGATGGAT	447	IPHGPMD	1.09072e-05	836
TCTGCGCCTACTACTTTGACT					TCTGCGCCTACTACTTTGACT	8	SAPTTLT	2.82766e-07	10292	TCTGCGCCTACTACTTTGACT	439	SAPTTLT	1.0712e-05	840
TCTCCTAATGTGCCGTTGGAG					TCTCCTAATGTGCCGTTGGAG	11	SPNVPLE	3.88803e-07	7686	TCTCCTAATGTGCCGTTGGAG	438	SPNVPLE	1.06876e-05	842
GTTGATCATATGACGCGGAAG					GTTGATCATATGACGCGGAAG	3850	VDHMTRK	0.000136081	817	GTTGATCATATGACGCGGAAG	434	VDHMTRK	1.05899e-05	844
GTTCCGCGTGGTCCGATGGAT					GTTCCGCGTGGTCCGATGGAT	38	VPRGPMD	1.34314e-06	2871	GTTCCGCGTGGTCCGATGGAT	427	VPRGPMD	1.04191e-05	846
ATGAGTACGAAGCTGCCTTTT					ATGAGTACGAAGCTGCCTTTT	497	MSTKLPF	1.75668e-05	1165	ATGAGTACGAAGCTGCCTTTT	427	MSTKLPF	1.04191e-05	847
AGCAAGGTGCCGCTTCCTAAT					AGCAAGGTGCCGCTTCCTAAT	59	SKVPLPN	2.0854e-06	2119	AGCAAGGTGCCGCTTCCTAAT	424	SKVPLPN	1.03459e-05	849
GCTAATCCTCTTTCTACGCAT					GCTAATCCTCTTTCTACGCAT	1406	ANPLSTH	4.96961e-05	1017	GCTAATCCTCTTTCTACGCAT	421	ANPLSTH	1.02727e-05	850
GTTCCGCATGGTCCGATGGAC					GTTCCGCATGGTCCGATGGAC	36	VPHGPMD	1.27245e-06	2982	GTTCCGCATGGTCCGATGGAC	417	VPHGPMD	1.01751e-05	852
AATACGTCGTTTCCTATGTCG					AATACGTCGTTTCCTATGTCG	4	NTSFPMS	1.41383e-07	17481	AATACGTCGTTTCCTATGTCG	415	NTSFPMS	1.01263e-05	854
CCGGATCATGTTTCGGTTGAT					CCGGATCATGTTTCGGTTGAT	5	PDHVSVD	1.76729e-07	13562	CCGGATCATGTTTCGGTTGAT	409	PDHVSVD	9.97993e-06	860
AAGCAGTTGCCGTTGAATAGT					AAGCAGTTGCCGTTGAATAGT	89	KQLPLNS	3.14577e-06	1722	AAGCAGTTGCCGTTGAATAGT	409	KQLPLNS	9.97993e-06	861
AATCTGAATTTGCCGTCTGAT					AATCTGAATTTGCCGTCTGAT	53	NLNLPSD	1.87332e-06	2271	AATCTGAATTTGCCGTCTGAT	405	NLNLPSD	9.88233e-06	864
ATTCGTCCTCCGATTATTACT					ATTCGTCCTCCGATTATTACT	349	IRPPIIT	1.23357e-05	1245	ATTCGTCCTCCGATTATTACT	404	IRPPIIT	9.85792e-06	865
GGTACTGGTTTTCCTTATAGT					GGTACTGGTTTTCCTTATAGT	535	GTGFPYS	1.891e-05	1151	GGTACTGGTTTTCCTTATAGT	403	GTGFPYS	9.83352e-06	866
CCGCATCTTCCTTTGCCTGAT					CCGCATCTTCCTTTGCCTGAT	130	PHLPLPD	4.59494e-06	1509	CCGCATCTTCCTTTGCCTGAT	400	PHLPLPD	9.76032e-06	869
ATGTTCACTGGTCCTGTTGAT					ATGTTCACTGGTCCTGTTGAT	2	MFTGPVD	7.06915e-08	23724	ATGTTCACTGGTCCTGTTGAT	395	MFTGPVD	9.63832e-06	873
AATGCTCCGAATATTTTTGCG					AATGCTCCGAATATTTTTGCG	14	NAPNIFA	4.9484e-07	6394	AATGCTCCGAATATTTTTGCG	394	NAPNIFA	9.61392e-06	875
CCGCGTCTTACTTTGCCTGAT					CCGCGTCTTACTTTGCCTGAT	109	PRLTLPD	3.85268e-06	1598	CCGCGTCTTACTTTGCCTGAT	393	PRLTLPD	9.58952e-06	876
ACTCCTCGTATTCATACGGAG					ACTCCTCGTATTCATACGGAG	90	TPRIHTE	3.18112e-06	1713	ACTCCTCGTATTCATACGGAG	386	TPRIHTE	9.41871e-06	880
ACTCCTCGTATTCCTACTGAG					ACTCCTCGTATTCCTACTGAG	64	TPRIPTE	2.26213e-06	2019	ACTCCTCGTATTCCTACTGAG	385	TPRIPTE	9.39431e-06	882
ATTAAGGTGCCGCTTCCTAAT					ATTAAGGTGCCGCTTCCTAAT	66	IKVPLPN	2.33282e-06	1991	ATTAAGGTGCCGCTTCCTAAT	385	IKVPLPN	9.39431e-06	883
ACTCATCGTATTCCTACGGAG					ACTCATCGTATTCCTACGGAG	58	THRIPTE	2.05005e-06	2141	ACTCATCGTATTCCTACGGAG	384	THRIPTE	9.36991e-06	884
CCACGTCTTCCTTTGCCTGAT					CCACGTCTTCCTTTGCCTGAT	95	PRLPLPD	3.35784e-06	1678	CCACGTCTTCCTTTGCCTGAT	382	PRLPLPD	9.32111e-06	886
ACGGATCATGTTCCGGTTGAT					ACGGATCATGTTCCGGTTGAT	50	TDHVPVD	1.76729e-06	2349	ACGGATCATGTTCCGGTTGAT	382	TDHVPVD	9.32111e-06	888
GTTCCGCATGATCCGATGGAT					GTTCCGCATGATCCGATGGAT	40	VPHDPMD	1.41383e-06	2735	GTTCCGCATGATCCGATGGAT	381	VPHDPMD	9.29671e-06	890
AAGCAGTTGCCGCTGAATGGT					AAGCAGTTGCCGCTGAATGGT	59	KQLPLNG	2.0854e-06	2120	AAGCAGTTGCCGCTGAATGGT	376	KQLPLNG	9.1747e-06	893
AATCGGAATTTTCCGTCTGAT					AATCGGAATTTTCCGTCTGAT	42	NRNFPSD	1.48452e-06	2661	AATCGGAATTTTCCGTCTGAT	376	NRNFPSD	9.1747e-06	895
GTTCCGCATGGTCCCATGGAT					GTTCCGCATGGTCCCATGGAT	33	VPHGPMD	1.16641e-06	3220	GTTCCGCATGGTCCCATGGAT	371	VPHGPMD	9.0527e-06	899
TTTACTTATGAGCATCTTAAG					TTTACTTATGAGCATCTTAAG	305	FTYEHLK	1.07804e-05	1285	TTTACTTATGAGCATCTTAAG	368	FTYEHLK	8.9795e-06	902
ATTCATCATGTTTCGGCTGAT					ATTCATCATGTTTCGGCTGAT	143	IHHVSAD	5.05444e-06	1479	ATTCATCATGTTTCGGCTGAT	362	IHHVSAD	8.83309e-06	906
AAGGGGATTTCTCCTGTTGAT					AAGGGGATTTCTCCTGTTGAT	35	KGISPVD	1.2371e-06	3066	AAGGGGATTTCTCCTGTTGAT	352	KGISPVD	8.58908e-06	910
AAGCAGTTGCCTTTGAATGGT					AAGCAGTTGCCTTTGAATGGT	54	KQLPLNG	1.90867e-06	2240	AAGCAGTTGCCTTTGAATGGT	350	KQLPLNG	8.54028e-06	912
GTTCCGCATGGTCCGCTGGAT					GTTCCGCATGGTCCGCTGGAT	43	VPHGPLD	1.51987e-06	2605	GTTCCGCATGGTCCGCTGGAT	344	VPHGPLD	8.39388e-06	917
ACGGGGGTTTCTCCTGTTGAT					ACGGGGGTTTCTCCTGTTGAT	68	TGVSPVD	2.40351e-06	1972	ACGGGGGTTTCTCCTGTTGAT	343	TGVSPVD	8.36948e-06	918
ATTTTTCATGGGAGTTATACT					ATTTTTCATGGGAGTTATACT	7	IFHGSYT	2.4742e-07	11474	ATTTTTCATGGGAGTTATACT	342	IFHGSYT	8.34507e-06	921
TTTAAGTCTTTGCCTCTGACT					TTTAAGTCTTTGCCTCTGACT	1	FKSLPLT	3.53457e-08	88893	TTTAAGTCTTTGCCTCTGACT	341	FKSLPLT	8.32067e-06	922
AAGCAGTTGCTGTTGAATGGT					AAGCAGTTGCTGTTGAATGGT	55	KQLLLNG	1.94401e-06	2224	AAGCAGTTGCTGTTGAATGGT	339	KQLLLNG	8.27187e-06	924
CCGCGCCTTCCTTTGCCTGAT					CCGCGCCTTCCTTTGCCTGAT	79	PRLPLPD	2.79231e-06	1810	CCGCGCCTTCCTTTGCCTGAT	336	PRLPLPD	8.19867e-06	927
GGGCCGTTGCCGTTGAATGGT					GGGCCGTTGCCGTTGAATGGT	1	GPLPLNG	3.53457e-08	96074	GGGCCGTTGCCGTTGAATGGT	336	GPLPLNG	8.19867e-06	928
CCTACTTATAGTGCGCAGGAT					CCTACTTATAGTGCGCAGGAT	113	PTYSAQD	3.99407e-06	1573	CCTACTTATAGTGCGCAGGAT	335	PTYSAQD	8.17427e-06	929
AAGCAGTTGCCGTTGAATCGT					AAGCAGTTGCCGTTGAATCGT	72	KQLPLNR	2.54489e-06	1909	AAGCAGTTGCCGTTGAATCGT	335	KQLPLNR	8.17427e-06	930
AAGCAGTTGCCATTGAATGGT					AAGCAGTTGCCATTGAATGGT	73	KQLPLNG	2.58024e-06	1880	AAGCAGTTGCCATTGAATGGT	333	KQLPLNG	8.12547e-06	931
GCTAATTTGCCTGAT					GCTAATTTGCCTGAT	1	ANLPD	3.53457e-08	69799	GCTAATTTGCCTGAT	331	ANLPD	8.07667e-06	933
AAGGGGGTTTCTCCTGCTGAT					AAGGGGGTTTCTCCTGCTGAT	41	KGVSPAD	1.44917e-06	2681	AAGGGGGTTTCTCCTGCTGAT	328	KGVSPAD	8.00346e-06	937
ATTCATCATGTTACGGCTGAT					ATTCATCATGTTACGGCTGAT	54	IHHVTAD	1.90867e-06	2233	ATTCATCATGTTACGGCTGAT	323	IHHVTAD	7.88146e-06	939
TTGTCGAATCTTGGTAATAAT					TTGTCGAATCTTGGTAATAAT	46	LSNLGNN	1.6259e-06	2473	TTGTCGAATCTTGGTAATAAT	321	LSNLGNN	7.83266e-06	942
GAGCATAATTTTACGCGTATG					GAGCATAATTTTACGCGTATG	1	EHNFTRM	3.53457e-08	61338	GAGCATAATTTTACGCGTATG	321	EHNFTRM	7.83266e-06	944
CCGCGTCTTCCTTTGCCTGTT					CCGCGTCTTCCTTTGCCTGTT	86	PRLPLPV	3.03973e-06	1747	CCGCGTCTTCCTTTGCCTGTT	320	PRLPLPV	7.80826e-06	945
CCTAAGTCTTTGCCTATGACT					CCTAAGTCTTTGCCTATGACT	78	PKSLPMT	2.75697e-06	1820	CCTAAGTCTTTGCCTATGACT	320	PKSLPMT	7.80826e-06	946
AAGGGGTTTTCTCCTGTTGAT					AAGGGGTTTTCTCCTGTTGAT	44	KGFSPVD	1.55521e-06	2586	AAGGGGTTTTCTCCTGTTGAT	320	KGFSPVD	7.80826e-06	947
CAGCAGCCTAATCCTTTTGAT					CAGCAGCCTAATCCTTTTGAT	164	QQPNPFD	5.7967e-06	1423	CAGCAGCCTAATCCTTTTGAT	319	QQPNPFD	7.78386e-06	948
TCGAAGATTCCTGTTGTTAGT					TCGAAGATTCCTGTTGTTAGT	76	SKIPVVS	2.68628e-06	1840	TCGAAGATTCCTGTTGTTAGT	313	SKIPVVS	7.63745e-06	951
CCGCTTCTTCCTTTGCCTGAT					CCGCTTCTTCCTTTGCCTGAT	78	PLLPLPD	2.75697e-06	1815	CCGCTTCTTCCTTTGCCTGAT	310	PLLPLPD	7.56425e-06	953
AAGCAGTTGCCGTTGAGTGGT					AAGCAGTTGCCGTTGAGTGGT	90	KQLPLSG	3.18112e-06	1715	AAGCAGTTGCCGTTGAGTGGT	310	KQLPLSG	7.56425e-06	955
AAGGAGACGCCGCCTGTGTTT					AAGGAGACGCCGCCTGTGTTT	14	KETPPVF	4.9484e-07	6212	AAGGAGACGCCGCCTGTGTTT	308	KETPPVF	7.51545e-06	957
AATAGGAATTTGCCGTCTGAT					AATAGGAATTTGCCGTCTGAT	8	NRNLPSD	2.82766e-07	10210	AATAGGAATTTGCCGTCTGAT	308	NRNLPSD	7.51545e-06	958
ACTCCTCGTATTTCTACGGAG					ACTCCTCGTATTTCTACGGAG	56	TPRISTE	1.97936e-06	2197	ACTCCTCGTATTTCTACGGAG	306	TPRISTE	7.46665e-06	959
GTTGCGCATGGTCCGATGGAT					GTTGCGCATGGTCCGATGGAT	31	VAHGPMD	1.09572e-06	3317	GTTGCGCATGGTCCGATGGAT	306	VAHGPMD	7.46665e-06	960
TGGCCGTTGCCGCTTGTTACT					TGGCCGTTGCCGCTTGTTACT	77	WPLPLVT	2.72162e-06	1829	TGGCCGTTGCCGCTTGTTACT	306	WPLPLVT	7.46665e-06	962
AAGCAGTTGCCGTCGAATGGT					AAGCAGTTGCCGTCGAATGGT	122	KQLPSNG	4.31218e-06	1542	AAGCAGTTGCCGTCGAATGGT	305	KQLPSNG	7.44225e-06	963
AAGGATACGACGCCTTTTGAT					AAGGATACGACGCCTTTTGAT	10	KDTTPFD	3.53457e-07	8400	AAGGATACGACGCCTTTTGAT	304	KDTTPFD	7.41784e-06	964
ACTGATCCTGTGCCTCTTGAT					ACTGATCCTGTGCCTCTTGAT	1	TDPVPLD	3.53457e-08	102719	ACTGATCCTGTGCCTCTTGAT	304	TDPVPLD	7.41784e-06	966
AAGGGGGTTTCTCCTGTTGAC					AAGGGGGTTTCTCCTGTTGAC	49	KGVSPVD	1.73194e-06	2368	AAGGGGGTTTCTCCTGTTGAC	302	KGVSPVD	7.36904e-06	968
GGTCCGCATGGTCCGATGGAT					GGTCCGCATGGTCCGATGGAT	184	GPHGPMD	6.50361e-06	1399	GGTCCGCATGGTCCGATGGAT	300	GPHGPMD	7.32024e-06	971
GTTCCGCACGGTCCGATGGAT					GTTCCGCACGGTCCGATGGAT	23	VPHGPMD	8.12952e-07	4306	GTTCCGCACGGTCCGATGGAT	300	VPHGPMD	7.32024e-06	972
CCGCGTCTTCCTTTGCCTCAT					CCGCGTCTTCCTTTGCCTCAT	93	PRLPLPH	3.28715e-06	1690	CCGCGTCTTCCTTTGCCTCAT	298	PRLPLPH	7.27144e-06	973
ACGAGGCCTCCTCTTCATAAT					ACGAGGCCTCCTCTTCATAAT	23	TRPPLHN	8.12952e-07	4192	ACGAGGCCTCCTCTTCATAAT	297	TRPPLHN	7.24704e-06	974
AATAGTGGTGTTTATTCTAAT					AATAGTGGTGTTTATTCTAAT	2958	NSGVYSN	0.000104553	871	AATAGTGGTGTTTATTCTAAT	294	NSGVYSN	7.17384e-06	976
GGTACTGGTCTACCTTATAGT					GGTACTGGTCTACCTTATAGT	12	GTGLPYS	4.24149e-07	7256	GGTACTGGTCTACCTTATAGT	293	GTGLPYS	7.14944e-06	979
GAGATGGGGGGTGTGAAAAGT					GAGATGGGGGGTGTGAAAAGT	371	EMGGVKS	1.31133e-05	1226	GAGATGGGGGGTGTGAAAAGT	293	EMGGVKS	7.14944e-06	980
TCTCATAATGCGCCTAAT					TCTCATAATGCGCCTAAT	2	SHNAPN	7.06915e-08	30516	TCTCATAATGCGCCTAAT	291	SHNAPN	7.10063e-06	982
ATTCATAATGTTCCGGCTGAT					ATTCATAATGTTCCGGCTGAT	34	IHNVPAD	1.20175e-06	3149	ATTCATAATGTTCCGGCTGAT	290	IHNVPAD	7.07623e-06	988
ACGAGTACGAATCTGCCTTTT					ACGAGTACGAATCTGCCTTTT	125	TSTNLPF	4.41822e-06	1531	ACGAGTACGAATCTGCCTTTT	287	TSTNLPF	7.00303e-06	990
CCGTGTCTTCCTTTGCCTGAT					CCGTGTCTTCCTTTGCCTGAT	71	PCLPLPD	2.50955e-06	1917	CCGTGTCTTCCTTTGCCTGAT	286	PCLPLPD	6.97863e-06	991
AAGCAGTTGTCGTTGAATGGT					AAGCAGTTGTCGTTGAATGGT	37	KQLSLNG	1.30779e-06	2900	AAGCAGTTGTCGTTGAATGGT	285	KQLSLNG	6.95423e-06	993
GGTACTGCGAAGTCTATGCCT					GGTACTGCGAAGTCTATGCCT	23	GTAKSMP	8.12952e-07	4277	GGTACTGCGAAGTCTATGCCT	284	GTAKSMP	6.92983e-06	994
AATAAGGTGCCGCTTCCTAAT					AATAAGGTGCCGCTTCCTAAT	36	NKVPLPN	1.27245e-06	2947	AATAAGGTGCCGCTTCCTAAT	282	NKVPLPN	6.88103e-06	996
AATTTGCCTCCTACGGGTGCG					AATTTGCCTCCTACGGGTGCG	19	NLPPTGA	6.71569e-07	4873	AATTTGCCTCCTACGGGTGCG	281	NLPPTGA	6.85663e-06	998
AAGGGGGTTTTTCCTGTTGAT	1	KGVFPVD	2.93002e-08	469039	AAGGGGGTTTTTCCTGTTGAT	4734	KGVFPVD	0.000167327	750	AAGGGGGTTTTTCCTGTTGAT	134956	KGVFPVD	0.00329303	48
AGTAAGGTGCCGCTTCCCAAT	1	SKVPLPN	2.93002e-08	464685	AGTAAGGTGCCGCTTCCCAAT	1284	SKVPLPN	4.53839e-05	1032	AGTAAGGTGCCGCTTCCCAAT	39500	SKVPLPN	0.000963832	108
ATTCATATGGCT	1	IHMA	2.93002e-08	421050	ATTCATATGGCT	7771	IHMA	0.000274672	600	ATTCATATGGCT	30889	IHMA	0.000753716	127
ACTGAGCATGCTGATTTTCTT	1	TEHADFL	2.93002e-08	646799	ACTGAGCATGCTGATTTTCTT	1928	TEHADFL	6.81466e-05	960	ACTGAGCATGCTGATTTTCTT	26324	TEHADFL	0.000642327	137
CCTAATCATCTTCCTATGCAG	1	PNHLPMQ	2.93002e-08	684775	CCTAATCATCTTCCTATGCAG	6012	PNHLPMQ	0.000212499	679	CCTAATCATCTTCCTATGCAG	25818	PNHLPMQ	0.00062998	140
AATTCGCCTCCTACGGGTGCG	8	NSPPTGA	2.34401e-07	172048	AATTCGCCTCCTACGGGTGCG	41400	NSPPTGA	0.00146331	118	AATTCGCCTCCTACGGGTGCG	156321	NSPPTGA	0.00381436	45
CATCAGCCTAATTCTTTTGAT	1	HQPNSFD	2.93002e-08	542784	CATCAGCCTAATTCTTTTGAT	3207	HQPNSFD	0.000113354	855	CATCAGCCTAATTCTTTTGAT	16705	HQPNSFD	0.000407615	191
AGTAAGGTGCCGATTCCTAAT	2	SKVPIPN	5.86003e-08	375231	AGTAAGGTGCCGATTCCTAAT	8566	SKVPIPN	0.000302771	567	AGTAAGGTGCCGATTCCTAAT	32891	SKVPIPN	0.000802567	122
TCTCATAATGCGCCCAATTTT	1	SHNAPNF	2.93002e-08	568978	TCTCATAATGCGCCCAATTTT	848	SHNAPNF	2.99732e-05	1094	TCTCATAATGCGCCCAATTTT	14821	SHNAPNF	0.000361644	211
ACGGTGAGGAATCAGGTTGCT	1	TVRNQVA	2.93002e-08	421008	ACGGTGAGGAATCAGGTTGCT	33831	TVRNQVA	0.00119578	160	ACGGTGAGGAATCAGGTTGCT	12600	TVRNQVA	0.00030745	226
ACGAGGCCTCCTCTTGATAAT	17	TRPPLDN	4.98103e-07	97713	ACGAGGCCTCCTCTTGATAAT	28856	TRPPLDN	0.00101994	192	ACGAGGCCTCCTCTTGATAAT	199016	TRPPLDN	0.00485615	38
CGTCATAATTCTCCTAAGGAT	6	RHNSPKD	1.75801e-07	196429	CGTCATAATTCTCCTAAGGAT	51834	RHNSPKD	0.00183211	75	CGTCATAATTCTCCTAAGGAT	66619	RHNSPKD	0.00162556	79
AAGCCGAATATGCCGATGAAT	4	KPNMPMN	1.17201e-07	253702	AAGCCGAATATGCCGATGAAT	15989	KPNMPMN	0.000565143	351	AAGCCGAATATGCCGATGAAT	43337	KPNMPMN	0.00105746	101
ATTATTGATCAGACGAAGACT	3	IIDQTKT	8.79005e-08	291730	ATTATTGATCAGACGAAGACT	93282	IIDQTKT	0.00329712	33	ATTATTGATCAGACGAAGACT	32003	IIDQTKT	0.000780899	125
CCGCAGCCGACTCCGAAGACT	13	PQPTPKT	3.80902e-07	124148	CCGCAGCCGACTCCGAAGACT	34059	PQPTPKT	0.00120384	156	CCGCAGCCGACTCCGAAGACT	119296	PQPTPKT	0.00291092	53
AAGGGGGTTTCTCCTGTTAAT	1	KGVSPVN	2.93002e-08	470089	AAGGGGGTTTCTCCTGTTAAT	125	KGVSPVN	4.41822e-06	1530	AAGGGGGTTTCTCCTGTTAAT	9059	KGVSPVN	0.000221047	269
ACTGCGCATATGAGTACTAAT	2	TAHMSTN	5.86003e-08	311022	ACTGCGCATATGAGTACTAAT	9338	TAHMSTN	0.000330058	531	ACTGCGCATATGAGTACTAAT	15716	TAHMSTN	0.000383483	200
AGTAAGGTGCAGCTTCCTAAT	2	SKVQLPN	5.86003e-08	350941	AGTAAGGTGCAGCTTCCTAAT	1766	SKVQLPN	6.24206e-05	977	AGTAAGGTGCAGCTTCCTAAT	15648	SKVQLPN	0.000381824	202
AGTGAGCAGATTCATATGGCT	2	SEQIHMA	5.86003e-08	317823	AGTGAGCAGATTCATATGGCT	27	SEQIHMA	9.54335e-07	3722	AGTGAGCAGATTCATATGGCT	15098	SEQIHMA	0.000368403	204
AAGGGGGTTTCTTCTGTTGAT	1	KGVSSVD	2.93002e-08	504235	AAGGGGGTTTCTTCTGTTGAT	2228	KGVSSVD	7.87503e-05	939	AAGGGGGTTTCTTCTGTTGAT	7185	KGVSSVD	0.00017532	305
CCTTCTTATAGTGCGCAGGAT	23	PSYSAQD	6.73904e-07	74239	CCTTCTTATAGTGCGCAGGAT	28602	PSYSAQD	0.00101096	196	CCTTCTTATAGTGCGCAGGAT	161291	PSYSAQD	0.00393563	43
ATTCTTCATGGGAGTTATACT	11	ILHGSYT	3.22302e-07	138642	ATTCTTCATGGGAGTTATACT	15818	ILHGSYT	0.000559099	357	ATTCTTCATGGGAGTTATACT	76270	ILHGSYT	0.00186105	73
ATTCATCATGTTCCGGTTGAT	1	IHHVPVD	2.93002e-08	677836	ATTCATCATGTTCCGGTTGAT	12	IHHVPVD	4.24149e-07	7373	ATTCATCATGTTCCGGTTGAT	6420	IHHVPVD	0.000156653	321
GTTTCGCATGGTCCGATGGAT	1	VSHGPMD	2.93002e-08	592090	GTTTCGCATGGTCCGATGGAT	207	VSHGPMD	7.31657e-06	1369	GTTTCGCATGGTCCGATGGAT	6262	VSHGPMD	0.000152798	326
AATGCTCCGAATATTCTTGCG	20	NAPNILA	5.86003e-07	83155	AATGCTCCGAATATTCTTGCG	41817	NAPNILA	0.00147805	116	AATGCTCCGAATATTCTTGCG	116138	NAPNILA	0.00283386	54
CATCAGTCTAATCCTTTTGAT	1	HQSNPFD	2.93002e-08	525379	CATCAGTCTAATCCTTTTGAT	287	HQSNPFD	1.01442e-05	1297	CATCAGTCTAATCCTTTTGAT	5104	HQSNPFD	0.000124542	352
CCGCGTCCTTCGATTACGACG	1	PRPSITT	2.93002e-08	597635	CCGCGTCCTTCGATTACGACG	9863	PRPSITT	0.000348615	516	CCGCGTCCTTCGATTACGACG	4964	PRPSITT	0.000121126	358
GTTAAGAAGATTCCGACGGAT	27	VKKIPTD	7.91104e-07	61983	GTTAAGAAGATTCCGACGGAT	8959	VKKIPTD	0.000316662	544	GTTAAGAAGATTCCGACGGAT	129002	VKKIPTD	0.00314775	50
GGGACTACTCGTACGGGTGAG	1	GTTRTGE	2.93002e-08	614687	GGGACTACTCGTACGGGTGAG	14411	GTTRTGE	0.000509367	389	GGGACTACTCGTACGGGTGAG	4664	GTTRTGE	0.000113805	365
GTTCCGCATGGTCCGATTGAT	1	VPHGPID	2.93002e-08	655078	GTTCCGCATGGTCCGATTGAT	485	VPHGPID	1.71427e-05	1167	GTTCCGCATGGTCCGATTGAT	4583	VPHGPID	0.000111829	367
AATCGGAATTTGCCGTCTGAT	94	NRNLPSD	2.75421e-06	24343	AATCGGAATTTGCCGTCTGAT	34611	NRNLPSD	0.00122335	154	AATCGGAATTTGCCGTCTGAT	423856	NRNLPSD	0.0103424	17
AGTGGGCATGTTCCTGTTAAT	8	SGHVPVN	2.34401e-07	167459	AGTGGGCATGTTCCTGTTAAT	2491	SGHVPVN	8.80462e-05	919	AGTGGGCATGTTCCTGTTAAT	35246	SGHVPVN	0.000860031	120
ACTTCTCGTATTCCTACGGAG	1	TSRIPTE	2.93002e-08	596667	ACTTCTCGTATTCCTACGGAG	52	TSRIPTE	1.83798e-06	2290	ACTTCTCGTATTCCTACGGAG	4210	TSRIPTE	0.000102727	380
ACGCGTCTTCCTTTGCCTGAT	2	TRLPLPD	5.86003e-08	345873	ACGCGTCTTCCTTTGCCTGAT	3387	TRLPLPD	0.000119716	843	ACGCGTCTTCCTTTGCCTGAT	8089	TRLPLPD	0.000197378	287
GTTGAGCCGAATAAGTATGCG	40	VEPNKYA	1.17201e-06	43243	GTTGAGCCGAATAAGTATGCG	39296	VEPNKYA	0.00138895	129	GTTGAGCCGAATAAGTATGCG	159568	VEPNKYA	0.00389359	44
AAGGGGGTTTCTCATGTTGAT	2	KGVSHVD	5.86003e-08	366540	AAGGGGGTTTCTCATGTTGAT	394	KGVSHVD	1.39262e-05	1208	AAGGGGGTTTCTCATGTTGAT	7696	KGVSHVD	0.000187789	298
CATTCGTTTCCTATTGGGGAG	7	HSFPIGE	2.05101e-07	184188	CATTCGTTTCCTATTGGGGAG	30373	HSFPIGE	0.00107356	182	CATTCGTTTCCTATTGGGGAG	26418	HSFPIGE	0.00064462	136
TTGCTTACGGGTCCGCCCAAT	1	LLTGPPN	2.93002e-08	426481	TTGCTTACGGGTCCGCCCAAT	9	LLTGPPN	3.18112e-07	8942	TTGCTTACGGGTCCGCCCAAT	3688	LLTGPPN	8.99902e-05	400
TATCAGCCTAATCCTTTTGAT	1	YQPNPFD	2.93002e-08	657791	TATCAGCCTAATCCTTTTGAT	2172	YQPNPFD	7.67709e-05	942	TATCAGCCTAATCCTTTTGAT	3675	YQPNPFD	8.9673e-05	404
GTGCAGGGTTTTATTGAGGTT	5	VQGFIEV	1.46501e-07	222990	GTGCAGGGTTTTATTGAGGTT	5122	VQGFIEV	0.000181041	735	GTGCAGGGTTTTATTGAGGTT	17917	VQGFIEV	0.000437189	183
ATGACTAAGAATTCTTATGGG	1	MTKNSYG	2.93002e-08	458286	ATGACTAAGAATTCTTATGGG	33221	MTKNSYG	0.00117422	163	ATGACTAAGAATTCTTATGGG	3578	MTKNSYG	8.73061e-05	409
GAGAATGGGCCGCTTAATGGG	11	ENGPLNG	3.22302e-07	140472	GAGAATGGGCCGCTTAATGGG	8483	ENGPLNG	0.000299838	571	GAGAATGGGCCGCTTAATGGG	38864	ENGPLNG	0.000948313	111
CATCAGCCTAATCCTTTTAAT	1	HQPNPFN	2.93002e-08	515143	CATCAGCCTAATCCTTTTAAT	233	HQPNPFN	8.23555e-06	1341	CATCAGCCTAATCCTTTTAAT	3491	HQPNPFN	8.51832e-05	417
CATCAGCCTAATCCTATTGAT	1	HQPNPID	2.93002e-08	527666	CATCAGCCTAATCCTATTGAT	1320	HQPNPID	4.66564e-05	1026	CATCAGCCTAATCCTATTGAT	3237	HQPNPID	7.89854e-05	424
GCTAATCCTCTTCCTACGCAT	26	ANPLPTH	7.61804e-07	66328	GCTAATCCTCTTCCTACGCAT	38563	ANPLPTH	0.00136304	134	GCTAATCCTCTTCCTACGCAT	84076	ANPLPTH	0.00205152	68
CATGAGACGTTTCAGGATCTG	8	HETFQDL	2.34401e-07	169755	CATGAGACGTTTCAGGATCTG	16441	HETFQDL	0.000581119	340	CATGAGACGTTTCAGGATCTG	25534	HETFQDL	0.00062305	143
TCTAATCATCCGGCTGAGCTG	7	SNHPAEL	2.05101e-07	182326	TCTAATCATCCGGCTGAGCTG	5530	SNHPAEL	0.000195462	713	TCTAATCATCCGGCTGAGCTG	21614	SNHPAEL	0.000527399	157
GCGTATTCTACGCCTATTAAT	6	AYSTPIN	1.75801e-07	203559	GCGTATTCTACGCCTATTAAT	5663	AYSTPIN	0.000200163	706	GCGTATTCTACGCCTATTAAT	18046	AYSTPIN	0.000440337	178
ACGAGTACGAACCTGCCTTTT	1	TSTNLPF	2.93002e-08	634281	ACGAGTACGAACCTGCCTTTT	63	TSTNLPF	2.22678e-06	2035	ACGAGTACGAACCTGCCTTTT	2539	TSTNLPF	6.19536e-05	464
AGTAAGGTTCCGCTTCCTAAT	1	SKVPLPN	2.93002e-08	659007	AGTAAGGTTCCGCTTCCTAAT	392	SKVPLPN	1.38555e-05	1210	AGTAAGGTTCCGCTTCCTAAT	2503	SKVPLPN	6.10752e-05	465
GTTCCGCATTGTCCGATGGAT	1	VPHCPMD	2.93002e-08	389911	GTTCCGCATTGTCCGATGGAT	258	VPHCPMD	9.1192e-06	1320	GTTCCGCATTGTCCGATGGAT	2458	VPHCPMD	5.99772e-05	471
TCTCATAATGCGCCTAATATT	2	SHNAPNI	5.86003e-08	350061	TCTCATAATGCGCCTAATATT	12	SHNAPNI	4.24149e-07	7000	TCTCATAATGCGCCTAATATT	4490	SHNAPNI	0.00010956	370
AAGCAGTTGCCGTTGAATGGT	800	KQLPLNG	2.34401e-05	7686	AAGCAGTTGCCGTTGAATGGT	293778	KQLPLNG	0.0103838	11	AAGCAGTTGCCGTTGAATGGT	1758110	KQLPLNG	0.0428993	6
AAGGGTGTTTCTCCTGTTGAT	1	KGVSPVD	2.93002e-08	560806	AAGGGTGTTTCTCCTGTTGAT	341	KGVSPVD	1.20529e-05	1251	AAGGGTGTTTCTCCTGTTGAT	2123	KGVSPVD	5.18029e-05	490
GAGATTTATTCGCATATGTCT	11	EIYSHMS	3.22302e-07	135926	GAGATTTATTCGCATATGTCT	7103	EIYSHMS	0.000251061	627	GAGATTTATTCGCATATGTCT	22558	EIYSHMS	0.000550433	149
AATAATCAGCATTATCCTACT	3	NNQHYPT	8.79005e-08	267018	AATAATCAGCATTATCCTACT	1	NNQHYPT	3.53457e-08	38794	AATAATCAGCATTATCCTACT	6082	NNQHYPT	0.000148406	332
GATCCTCGTCGGGAGAATCCT	13	DPRRENP	3.80902e-07	123575	GATCCTCGTCGGGAGAATCCT	17358	DPRRENP	0.000613531	320	GATCCTCGTCGGGAGAATCCT	26193	DPRRENP	0.00063913	138
CATACGAATACTTTTCCTACG	1	HTNTFPT	2.93002e-08	628130	CATACGAATACTTTTCCTACG	18	HTNTFPT	6.36223e-07	5185	CATACGAATACTTTTCCTACG	1941	HTNTFPT	4.7362e-05	499
CATCAGCTTAATCCTTTTGAT	1	HQLNPFD	2.93002e-08	539146	CATCAGCTTAATCCTTTTGAT	357	HQLNPFD	1.26184e-05	1234	CATCAGCTTAATCCTTTTGAT	1900	HQLNPFD	4.63615e-05	503
GTTCCGCATGGTCAGATGGAT	2	VPHGQMD	5.86003e-08	322570	GTTCCGCATGGTCAGATGGAT	468	VPHGQMD	1.65418e-05	1173	GTTCCGCATGGTCAGATGGAT	3748	VPHGQMD	9.14542e-05	395
TTGCATAATACTAATAATTAT	1	LHNTNNY	2.93002e-08	676505	TTGCATAATACTAATAATTAT	51736	LHNTNNY	0.00182865	77	TTGCATAATACTAATAATTAT	1857	LHNTNNY	4.53123e-05	508
AAGCAGTTTCCGTTGAATGGT	1	KQFPLNG	2.93002e-08	552161	AAGCAGTTTCCGTTGAATGGT	351	KQFPLNG	1.24064e-05	1241	AAGCAGTTTCCGTTGAATGGT	1844	KQFPLNG	4.49951e-05	509
GGTTCTCCTCCGATTGTGACT	3	GSPPIVT	8.79005e-08	279103	GGTTCTCCTCCGATTGTGACT	46	GSPPIVT	1.6259e-06	2494	GGTTCTCCTCCGATTGTGACT	5362	GSPPIVT	0.000130837	347
AGGCAGGATTATCCTATTGAT	4	RQDYPID	1.17201e-07	247508	AGGCAGGATTATCCTATTGAT	5696	RQDYPID	0.000201329	705	AGGCAGGATTATCCTATTGAT	6687	RQDYPID	0.000163168	316
CAGGGGGTTTCTCCTGTTGAT	1	QGVSPVD	2.93002e-08	677320	CAGGGGGTTTCTCCTGTTGAT	74	QGVSPVD	2.61558e-06	1878	CAGGGGGTTTCTCCTGTTGAT	1594	QGVSPVD	3.88949e-05	530
GTGACTAATGCTCCTATGGAT	10	VTNAPMD	2.93002e-07	151713	GTGACTAATGCTCCTATGGAT	7810	VTNAPMD	0.00027605	598	GTGACTAATGCTCCTATGGAT	15713	VTNAPMD	0.00038341	201
AGTAATGTGCCGCTTCCTAAT	1	SNVPLPN	2.93002e-08	681452	AGTAATGTGCCGCTTCCTAAT	250	SNVPLPN	8.83643e-06	1327	AGTAATGTGCCGCTTCCTAAT	1533	SNVPLPN	3.74064e-05	544
ATTCATCAGCATGAGCTTATG	12	IHQHELM	3.51602e-07	131241	ATTCATCAGCATGAGCTTATG	12459	IHQHELM	0.000440372	445	ATTCATCAGCATGAGCTTATG	18080	IHQHELM	0.000441167	177
CGTGGTATTAGTAATTTGCCG	1	RGISNLP	2.93002e-08	413444	CGTGGTATTAGTAATTTGCCG	6	RGISNLP	2.12074e-07	12084	CGTGGTATTAGTAATTTGCCG	1467	RGISNLP	3.5796e-05	552
TCTCATAATGCGCCTAATTTT	554	SHNAPNF	1.62323e-05	9986	TCTCATAATGCGCCTAATTTT	144708	SHNAPNF	0.00511481	22	TCTCATAATGCGCCTAATTTT	804751	SHNAPNF	0.0196366	9
GTTCCGCATGGTTCGATGGAT	1	VPHGSMD	2.93002e-08	593925	GTTCCGCATGGTTCGATGGAT	74	VPHGSMD	2.61558e-06	1868	GTTCCGCATGGTTCGATGGAT	1446	VPHGSMD	3.52836e-05	554
AAGAGTCATTTGCCTACTGAT	166	KSHLPTD	4.86383e-06	19041	AAGAGTCATTTGCCTACTGAT	32598	KSHLPTD	0.0011522	165	AAGAGTCATTTGCCTACTGAT	226305	KSHLPTD	0.00552202	35
CCGTCTATTCCTATGTCTGCT	31	PSIPMSA	9.08305e-07	54451	CCGTCTATTCCTATGTCTGCT	14139	PSIPMSA	0.000499753	400	CCGTCTATTCCTATGTCTGCT	41200	PSIPMSA	0.00100531	104
GCGAGTCATATGACTTATAGT	11	ASHMTYS	3.22302e-07	140590	GCGAGTCATATGACTTATAGT	12735	ASHMTYS	0.000450128	435	GCGAGTCATATGACTTATAGT	14553	ASHMTYS	0.000355105	214
GTTCCTCATGGTCCGATGGAT	1	VPHGPMD	2.93002e-08	688948	GTTCCTCATGGTCCGATGGAT	142	VPHGPMD	5.01909e-06	1486	GTTCCTCATGGTCCGATGGAT	1274	VPHGPMD	3.10866e-05	582
AAGGGGGTTTCTCCTTTTGAT	2	KGVSPFD	5.86003e-08	343714	AAGGGGGTTTCTCCTTTTGAT	1387	KGVSPFD	4.90245e-05	1021	AAGGGGGTTTCTCCTTTTGAT	2481	KGVSPFD	6.05384e-05	468
CATAAGCCTAATCCTTTTGAT	3	HKPNPFD	8.79005e-08	280735	CATAAGCCTAATCCTTTTGAT	898	HKPNPFD	3.17405e-05	1087	CATAAGCCTAATCCTTTTGAT	3679	HKPNPFD	8.97706e-05	402
CCTGCTAAGTATGAGAATTCT	51	PAKYENS	1.49431e-06	35142	CCTGCTAAGTATGAGAATTCT	28255	PAKYENS	0.000998694	199	CCTGCTAAGTATGAGAATTCT	60987	PAKYENS	0.00148813	87
CCGCGTCTTCCTTTTCCTGAT	1	PRLPFPD	2.93002e-08	485153	CCGCGTCTTCCTTTTCCTGAT	365	PRLPFPD	1.29012e-05	1230	CCGCGTCTTCCTTTTCCTGAT	1177	PRLPFPD	2.87197e-05	598
AGTGAGGTGCCGCTTCCTAAT	1	SEVPLPN	2.93002e-08	427427	AGTGAGGTGCCGCTTCCTAAT	76	SEVPLPN	2.68628e-06	1841	AGTGAGGTGCCGCTTCCTAAT	1166	SEVPLPN	2.84513e-05	601
AAGGATACGACGACTTTTAAT	2	KDTTTFN	5.86003e-08	373991	AAGGATACGACGACTTTTAAT	10	KDTTTFN	3.53457e-07	8499	AAGGATACGACGACTTTTAAT	2256	KDTTTFN	5.50482e-05	483
ACGAATACTATGAATAATACG	1	TNTMNNT	2.93002e-08	618648	ACGAATACTATGAATAATACG	1776	TNTMNNT	6.2774e-05	975	ACGAATACTATGAATAATACG	1108	TNTMNNT	2.70361e-05	608
AGTAAGGTGCCTCTTCCTAAT	1	SKVPLPN	2.93002e-08	618958	AGTAAGGTGCCTCTTCCTAAT	120	SKVPLPN	4.24149e-06	1551	AGTAAGGTGCCTCTTCCTAAT	1087	SKVPLPN	2.65237e-05	614
TTGACTCCTACTATTGTTTCT	1	LTPTIVS	2.93002e-08	403404	TTGACTCCTACTATTGTTTCT	336	LTPTIVS	1.18762e-05	1253	TTGACTCCTACTATTGTTTCT	1053	LTPTIVS	2.5694e-05	620
ACTCCGATTAATTTTCCGTCG	5	TPINFPS	1.46501e-07	218027	ACTCCGATTAATTTTCCGTCG	1689	TPINFPS	5.96989e-05	987	ACTCCGATTAATTTTCCGTCG	5224	TPINFPS	0.00012747	349
TTGCCGATGCCTCCTACTGAG	35	LPMPPTE	1.02551e-06	48537	TTGCCGATGCCTCCTACTGAG	13411	LPMPPTE	0.000474022	414	TTGCCGATGCCTCCTACTGAG	36487	LPMPPTE	0.000890312	118
GTTCCGCATGGTCCGATGGCT	1	VPHGPMA	2.93002e-08	457467	GTTCCGCATGGTCCGATGGCT	93	VPHGPMA	3.28715e-06	1695	GTTCCGCATGGTCCGATGGCT	1028	VPHGPMA	2.5084e-05	626
CCGCGTCTTCGTTTGCCTGAT	1	PRLRLPD	2.93002e-08	633514	CCGCGTCTTCGTTTGCCTGAT	31	PRLRLPD	1.09572e-06	3351	CCGCGTCTTCGTTTGCCTGAT	998	PRLRLPD	2.4352e-05	631
ACTTTGCCGTATTCTGATGGT	67	TLPYSDG	1.96311e-06	29213	ACTTTGCCGTATTCTGATGGT	14917	TLPYSDG	0.000527252	376	ACTTTGCCGTATTCTGATGGT	65155	TLPYSDG	0.00158983	81
ATGCAGGATCTTCCTCTTGAT	27	MQDLPLD	7.91104e-07	63293	ATGCAGGATCTTCCTCTTGAT	13555	MQDLPLD	0.000479111	411	ATGCAGGATCTTCCTCTTGAT	25619	MQDLPLD	0.000625124	142
CATCAGCATAATCCTTTTGAT	3	HQHNPFD	8.79005e-08	273307	CATCAGCATAATCCTTTTGAT	2793	HQHNPFD	9.87206e-05	887	CATCAGCATAATCCTTTTGAT	2802	HQHNPFD	6.83711e-05	447
GAGACTAATCATCATGAGATG	248	ETNHHEM	7.26644e-06	15829	GAGACTAATCATCATGAGATG	38081	ETNHHEM	0.001346	139	GAGACTAATCATCATGAGATG	228617	ETNHHEM	0.00557844	34
CAGCGTCTTCCTTTGCCTGAT	2	QRLPLPD	5.86003e-08	325719	CAGCGTCTTCCTTTGCCTGAT	588	QRLPLPD	2.07833e-05	1143	CAGCGTCTTCCTTTGCCTGAT	1802	QRLPLPD	4.39702e-05	515
ATTCATCATGTTCAGGCTGAT	1	IHHVQAD	2.93002e-08	639877	ATTCATCATGTTCAGGCTGAT	129	IHHVQAD	4.5596e-06	1513	ATTCATCATGTTCAGGCTGAT	898	IHHVQAD	2.19119e-05	646
CCGCGTCTTCCTTTGCCTGAT	2104	PRLPLPD	6.16475e-05	3161	CCGCGTCTTCCTTTGCCTGAT	474701	PRLPLPD	0.0167787	6	CCGCGTCTTCCTTTGCCTGAT	1882958	PRLPLPD	0.0459457	5
AAGGAGGTTTCTCCTGTTGAT	1	KEVSPVD	2.93002e-08	677055	AAGGAGGTTTCTCCTGTTGAT	62	KEVSPVD	2.19144e-06	2057	AAGGAGGTTTCTCCTGTTGAT	893	KEVSPVD	2.17899e-05	647
AAGGGGGGTTCTCCTGTTGAT	1	KGGSPVD	2.93002e-08	435776	AAGGGGGGTTCTCCTGTTGAT	156	KGGSPVD	5.51393e-06	1440	AAGGGGGGTTCTCCTGTTGAT	883	KGGSPVD	2.15459e-05	652
ACGAAGTATGAGCATCTTAAT	213	TKYEHLN	6.24093e-06	17039	ACGAAGTATGAGCATCTTAAT	22050	TKYEHLN	0.000779373	257	ACGAAGTATGAGCATCTTAAT	187039	TKYEHLN	0.0045639	39
AGTAAGGTGCCGCTTCATAAT	2	SKVPLHN	5.86003e-08	330989	AGTAAGGTGCCGCTTCATAAT	259	SKVPLHN	9.15454e-06	1318	AGTAAGGTGCCGCTTCATAAT	1749	SKVPLHN	4.2677e-05	516
CCGCGGCTTCCTTTGCCTGAT	1	PRLPLPD	2.93002e-08	621399	CCGCGGCTTCCTTTGCCTGAT	201	PRLPLPD	7.10449e-06	1379	CCGCGGCTTCCTTTGCCTGAT	826	PRLPLPD	2.01551e-05	665
AGTAAGGTGCCACTTCCTAAT	1	SKVPLPN	2.93002e-08	685964	AGTAAGGTGCCACTTCCTAAT	87	SKVPLPN	3.07508e-06	1746	AGTAAGGTGCCACTTCCTAAT	818	SKVPLPN	1.99599e-05	668
AGTAAGGTGCCGCTTCCTAAT	3718	SKVPLPN	0.000108938	1600	AGTAAGGTGCCGCTTCCTAAT	383558	SKVPLPN	0.0135571	9	AGTAAGGTGCCGCTTCCTAAT	3035060	SKVPLPN	0.0740579	3
GCTCCGCATGGTCCGATGGAT	1	APHGPMD	2.93002e-08	434950	GCTCCGCATGGTCCGATGGAT	88	APHGPMD	3.11042e-06	1731	GCTCCGCATGGTCCGATGGAT	803	APHGPMD	1.95938e-05	672
CCGACGGGGACTGGTCGTGAT	9	PTGTGRD	2.63701e-07	154078	CCGACGGGGACTGGTCGTGAT	10394	PTGTGRD	0.000367383	504	CCGACGGGGACTGGTCGTGAT	7162	PTGTGRD	0.000174759	307
GTGACGGGGTTTAATGATGTT	14	VTGFNDV	4.10202e-07	112184	GTGACGGGGTTTAATGATGTT	10586	VTGFNDV	0.00037417	498	GTGACGGGGTTTAATGATGTT	11078	VTGFNDV	0.000270312	248
ACTGATCCTTTGCCTCTTGAT	29	TDPLPLD	8.49705e-07	58233	ACTGATCCTTTGCCTCTTGAT	14996	TDPLPLD	0.000530045	373	ACTGATCCTTTGCCTCTTGAT	22847	TDPLPLD	0.000557485	147
TCTCAGTATCTTCCGTTGGAT	9	SQYLPLD	2.63701e-07	159846	TCTCAGTATCTTCCGTTGGAT	5908	SQYLPLD	0.000208823	685	TCTCAGTATCTTCCGTTGGAT	6941	SQYLPLD	0.000169366	311
CTTAATCCTCCGAGGCTTGAT	6	LNPPRLD	1.75801e-07	202204	CTTAATCCTCCGAGGCTTGAT	55240	LNPPRLD	0.0019525	64	CTTAATCCTCCGAGGCTTGAT	4622	LNPPRLD	0.000112781	366
GCTAGGACGCCGATGGATCCT	23	ARTPMDP	6.73904e-07	74218	GCTAGGACGCCGATGGATCCT	7933	ARTPMDP	0.000280398	591	GCTAGGACGCCGATGGATCCT	17636	ARTPMDP	0.000430333	186
ATTTTGCCTCTGCCTACTAAT	6	ILPLPTN	1.75801e-07	211356	ATTTTGCCTCTGCCTACTAAT	2576	ILPLPTN	9.10506e-05	911	ATTTTGCCTCTGCCTACTAAT	4528	ILPLPTN	0.000110487	369
GTTCCGCATGGTCCGATGCAT	1	VPHGPMH	2.93002e-08	601739	GTTCCGCATGGTCCGATGCAT	73	VPHGPMH	2.58024e-06	1889	GTTCCGCATGGTCCGATGCAT	751	VPHGPMH	1.8325e-05	686
ATGTTGACTGGTCCTGTTGAT	223	MLTGPVD	6.53394e-06	16670	ATGTTGACTGGTCCTGTTGAT	50602	MLTGPVD	0.00178856	79	ATGTTGACTGGTCCTGTTGAT	166254	MLTGPVD	0.00405673	42
CATCAGCCTAATCCTCTTGAT	1	HQPNPLD	2.93002e-08	612597	CATCAGCCTAATCCTCTTGAT	988	HQPNPLD	3.49216e-05	1072	CATCAGCCTAATCCTCTTGAT	715	HQPNPLD	1.74466e-05	703
AAGGGGGTTTATCCTGTTGAT	1	KGVYPVD	2.93002e-08	545067	AAGGGGGTTTATCCTGTTGAT	106	KGVYPVD	3.74665e-06	1609	AAGGGGGTTTATCCTGTTGAT	714	KGVYPVD	1.74222e-05	704
GTGTCGAATATGCCTACTGAT	21	VSNMPTD	6.15303e-07	81526	GTGTCGAATATGCCTACTGAT	4038	VSNMPTD	0.000142726	797	GTGTCGAATATGCCTACTGAT	14859	VSNMPTD	0.000362572	210
AAGGGGGTTTCTCCTGTTGAT	3969	KGVSPVD	0.000116292	1465	AAGGGGGTTTCTCCTGTTGAT	395159	KGVSPVD	0.0139672	7	AAGGGGGTTTCTCCTGTTGAT	2797871	KGVSPVD	0.0682703	4
AAGTTGGATACGCATATTACG	13	KLDTHIT	3.80902e-07	123686	AAGTTGGATACGCATATTACG	14844	KLDTHIT	0.000524672	378	AAGTTGGATACGCATATTACG	9142	KLDTHIT	0.000223072	267
GTTCCGCATGGTCCGATGGAG	1	VPHGPME	2.93002e-08	401555	GTTCCGCATGGTCCGATGGAG	76	VPHGPME	2.68628e-06	1836	GTTCCGCATGGTCCGATGGAG	683	VPHGPME	1.66657e-05	714
AAGGGGGTTTCTCCTATTGAT	1	KGVSPID	2.93002e-08	610307	AAGGGGGTTTCTCCTATTGAT	64	KGVSPID	2.26213e-06	2022	AAGGGGGTTTCTCCTATTGAT	674	KGVSPID	1.64461e-05	718
CCGCGTCTTCCTTTGCCTAAT	1	PRLPLPN	2.93002e-08	608747	CCGCGTCTTCCTTTGCCTAAT	201	PRLPLPN	7.10449e-06	1378	CCGCGTCTTCCTTTGCCTAAT	663	PRLPLPN	1.61777e-05	723
AAGAGTATTCCGAATACGTTG	59	KSIPNTL	1.72871e-06	32062	AAGAGTATTCCGAATACGTTG	16183	KSIPNTL	0.000572	347	AAGAGTATTCCGAATACGTTG	38529	KSIPNTL	0.000940139	113
CCTACTTATGAGCATCTTAAG	1	PTYEHLK	2.93002e-08	463246	CCTACTTATGAGCATCTTAAG	72	PTYEHLK	2.54489e-06	1906	CCTACTTATGAGCATCTTAAG	637	PTYEHLK	1.55433e-05	733
GGTACTGGTCTTTCTTATAGT	4	GTGLSYS	1.17201e-07	242625	GGTACTGGTCTTTCTTATAGT	235	GTGLSYS	8.30625e-06	1339	GGTACTGGTCTTTCTTATAGT	2447	GTGLSYS	5.97088e-05	475
AAGGGGGTTTCTCCTGTCGAT	1	KGVSPVD	2.93002e-08	674452	AAGGGGGTTTCTCCTGTCGAT	84	KGVSPVD	2.96904e-06	1770	AAGGGGGTTTCTCCTGTCGAT	605	KGVSPVD	1.47625e-05	746
AAGGGGGCTTCTCCTGTTGAT	2	KGASPVD	5.86003e-08	339497	AAGGGGGCTTCTCCTGTTGAT	215	KGASPVD	7.59933e-06	1363	AAGGGGGCTTCTCCTGTTGAT	1205	KGASPVD	2.9403e-05	593
ACGGATACGTGTCCGCCTTGT	5	TDTCPPC	1.46501e-07	228004	ACGGATACGTGTCCGCCTTGT	3892	TDTCPPC	0.000137566	813	ACGGATACGTGTCCGCCTTGT	3004	TDTCPPC	7.33e-05	435
AATGGGGTTTCTCCTGTTGAT	6	NGVSPVD	1.75801e-07	208246	AATGGGGTTTCTCCTGTTGAT	610	NGVSPVD	2.15609e-05	1137	AATGGGGTTTCTCCTGTTGAT	3550	NGVSPVD	8.66229e-05	411
CATCAGCCTAATAATTTTGAT	1	HQPNNFD	2.93002e-08	395099	CATCAGCCTAATAATTTTGAT	4	HQPNNFD	1.41383e-07	15799	CATCAGCCTAATAATTTTGAT	590	HQPNNFD	1.43965e-05	760
CGGCATGATATTCCGACTATG	43	RHDIPTM	1.25991e-06	41103	CGGCATGATATTCCGACTATG	11244	RHDIPTM	0.000397427	481	CGGCATGATATTCCGACTATG	25258	RHDIPTM	0.000616315	144
TTGTCAAATCAGAGTGCTAGT	2	LSNQSAS	5.86003e-08	351885	TTGTCAAATCAGAGTGCTAGT	4	LSNQSAS	1.41383e-07	16048	TTGTCAAATCAGAGTGCTAGT	1154	LSNQSAS	2.81585e-05	603
CATAGTGTGCCTATTTTGAAT	38	HSVPILN	1.11341e-06	45630	CATAGTGTGCCTATTTTGAAT	4862	HSVPILN	0.000171851	744	CATAGTGTGCCTATTTTGAAT	21565	HSVPILN	0.000526203	158
CCGGATCATGTTCCGGTTGAT	170	PDHVPVD	4.98103e-06	18837	CCGGATCATGTTCCGGTTGAT	23212	PDHVPVD	0.000820445	241	CCGGATCATGTTCCGGTTGAT	95689	PDHVPVD	0.00233489	63
GTTCCGCATAGTCCGATGGAT	2	VPHSPMD	5.86003e-08	350554	GTTCCGCATAGTCCGATGGAT	81	VPHSPMD	2.863e-06	1782	GTTCCGCATAGTCCGATGGAT	1100	VPHSPMD	2.68409e-05	610
ACTGCTAATCTTCATTTGACG	1	TANLHLT	2.93002e-08	396164	ACTGCTAATCTTCATTTGACG	10	TANLHLT	3.53457e-07	8055	ACTGCTAATCTTCATTTGACG	550	TANLHLT	1.34204e-05	772
CGGCCTAATACGCCTAGTGAT	563	RPNTPSD	1.6496e-05	9890	CGGCCTAATACGCCTAGTGAT	40312	RPNTPSD	0.00142486	122	CGGCCTAATACGCCTAGTGAT	302884	RPNTPSD	0.00739061	26
GGTCCTCATCCGATTGTGACT	6	GPHPIVT	1.75801e-07	211253	GGTCCTCATCCGATTGTGACT	857	GPHPIVT	3.02913e-05	1091	GGTCCTCATCCGATTGTGACT	3219	GPHPIVT	7.85462e-05	427
TTGCCGAATCTTGGTAATAAT	1068	LPNLGNN	3.12926e-05	6112	TTGCCGAATCTTGGTAATAAT	82803	LPNLGNN	0.00292673	39	TTGCCGAATCTTGGTAATAAT	569720	LPNLGNN	0.0139016	13
AAGGGGGTTTCTCTTGTTGAT	1	KGVSLVD	2.93002e-08	421266	AAGGGGGTTTCTCTTGTTGAT	1464	KGVSLVD	5.17461e-05	1011	AAGGGGGTTTCTCTTGTTGAT	529	KGVSLVD	1.2908e-05	783
ACTCCTCGTATTCCTACGGAG	605	TPRIPTE	1.77266e-05	9380	ACTCCTCGTATTCCTACGGAG	50145	TPRIPTE	0.00177241	82	ACTCCTCGTATTCCTACGGAG	319031	TPRIPTE	0.00778461	23
TCTTATCCTTATAATGTTGCT	1	SYPYNVA	2.93002e-08	640776	TCTTATCCTTATAATGTTGCT	2695	SYPYNVA	9.52567e-05	902	TCTTATCCTTATAATGTTGCT	518	SYPYNVA	1.26396e-05	791
ACTAGTACGAAGCTGCCTTTT	1	TSTKLPF	2.93002e-08	506120	ACTAGTACGAAGCTGCCTTTT	182	TSTKLPF	6.43292e-06	1400	ACTAGTACGAAGCTGCCTTTT	515	TSTKLPF	1.25664e-05	792
CATCAGCCTAATGCTTTTGAT	2	HQPNAFD	5.86003e-08	348590	CATCAGCCTAATGCTTTTGAT	95	HQPNAFD	3.35784e-06	1674	CATCAGCCTAATGCTTTTGAT	1014	HQPNAFD	2.47424e-05	627
AGTGAGCAGTTTCATATTGCT	1	SEQFHIA	2.93002e-08	607895	AGTGAGCAGTTTCATATTGCT	121	SEQFHIA	4.27683e-06	1547	AGTGAGCAGTTTCATATTGCT	505	SEQFHIA	1.23224e-05	798
ATTCATCATGTTCCGGATGAT	2	IHHVPDD	5.86003e-08	317256	ATTCATCATGTTCCGGATGAT	107	IHHVPDD	3.78199e-06	1604	ATTCATCATGTTCCGGATGAT	1005	IHHVPDD	2.45228e-05	629
CAGAAGACTCCTAATTTTATG	129	QKTPNFM	3.77972e-06	21160	CAGAAGACTCCTAATTTTATG	42905	QKTPNFM	0.00151651	109	CAGAAGACTCCTAATTTTATG	64253	QKTPNFM	0.00156782	84
GCTGAGCATGCTGATTTTCTT	1017	AEHADFL	2.97983e-05	6346	GCTGAGCATGCTGATTTTCTT	99185	AEHADFL	0.00350577	30	GCTGAGCATGCTGATTTTCTT	505845	AEHADFL	0.012343	14
AAGGGGGTTTCTACTGTTGAT	4	KGVSTVD	1.17201e-07	237371	AAGGGGGTTTCTACTGTTGAT	273	KGVSTVD	9.64938e-06	1305	AAGGGGGTTTCTACTGTTGAT	1976	KGVSTVD	4.8216e-05	496
AGTAAGGTACCGCTTCCTAAT	1	SKVPLPN	2.93002e-08	667263	AGTAAGGTACCGCTTCCTAAT	71	SKVPLPN	2.50955e-06	1931	AGTAAGGTACCGCTTCCTAAT	492	SKVPLPN	1.20052e-05	807
ACAAGTACGAAGCTGCCTTTT	1	TSTKLPF	2.93002e-08	671087	ACAAGTACGAAGCTGCCTTTT	48	TSTKLPF	1.69659e-06	2427	ACAAGTACGAAGCTGCCTTTT	488	TSTKLPF	1.19076e-05	811
AATCAGTTGCCGTTGAATGGT	1	NQLPLNG	2.93002e-08	415459	AATCAGTTGCCGTTGAATGGT	137	NQLPLNG	4.84236e-06	1493	AATCAGTTGCCGTTGAATGGT	487	NQLPLNG	1.18832e-05	812
GCGAGGTTTAATAATCTTGAT	1	ARFNNLD	2.93002e-08	521676	GCGAGGTTTAATAATCTTGAT	24275	ARFNNLD	0.000858018	226	GCGAGGTTTAATAATCTTGAT	484	ARFNNLD	1.181e-05	814
AGTAAGGCGCCGCTTCCTAAT	1	SKAPLPN	2.93002e-08	387001	AGTAAGGCGCCGCTTCCTAAT	84	SKAPLPN	2.96904e-06	1758	AGTAAGGCGCCGCTTCCTAAT	471	SKAPLPN	1.14928e-05	821
GGTCCGTTGCCGCTTGTTACT	2	GPLPLVT	5.86003e-08	378288	GGTCCGTTGCCGCTTGTTACT	104	GPLPLVT	3.67596e-06	1621	GGTCCGTTGCCGCTTGTTACT	938	GPLPLVT	2.2888e-05	638
CCGCGTCTTCCTTTGCATGAT	2	PRLPLHD	5.86003e-08	343740	CCGCGTCTTCCTTTGCATGAT	272	PRLPLHD	9.61404e-06	1306	CCGCGTCTTCCTTTGCATGAT	935	PRLPLHD	2.28148e-05	639
GGTACTGGTATTCCTTATAGT	9	GTGIPYS	2.63701e-07	159913	GGTACTGGTATTCCTTATAGT	128	GTGIPYS	4.52425e-06	1515	GGTACTGGTATTCCTTATAGT	4165	GTGIPYS	0.000101629	381
CCGCGTCTTCATTTGCCTGAT	4	PRLHLPD	1.17201e-07	261617	CCGCGTCTTCATTTGCCTGAT	563	PRLHLPD	1.98996e-05	1148	CCGCGTCTTCATTTGCCTGAT	1839	PRLHLPD	4.48731e-05	511
AATACGCAGTTTCATTTGGCG	19	NTQFHLA	5.56703e-07	86051	AATACGCAGTTTCATTTGGCG	4522	NTQFHLA	0.000159833	759	AATACGCAGTTTCATTTGGCG	8648	NTQFHLA	0.000211018	281
CATCCGCCTAATCCTTTTGAT	1	HPPNPFD	2.93002e-08	402883	CATCCGCCTAATCCTTTTGAT	224	HPPNPFD	7.91744e-06	1351	CATCCGCCTAATCCTTTTGAT	441	HPPNPFD	1.07608e-05	838
AGTAAGGTGCCGCTTACTAAT	2	SKVPLTN	5.86003e-08	312069	AGTAAGGTGCCGCTTACTAAT	122	SKVPLTN	4.31218e-06	1539	AGTAAGGTGCCGCTTACTAAT	879	SKVPLTN	2.14483e-05	654
AAGGGGGTTTCTCCTGTTGAG	1	KGVSPVE	2.93002e-08	434562	AAGGGGGTTTCTCCTGTTGAG	91	KGVSPVE	3.21646e-06	1706	AAGGGGGTTTCTCCTGTTGAG	438	KGVSPVE	1.06876e-05	841
TCTACTTATGAGTATCTTAAG	1	STYEYLK	2.93002e-08	488469	TCTACTTATGAGTATCTTAAG	405	STYEYLK	1.4315e-05	1204	TCTACTTATGAGTATCTTAAG	429	STYEYLK	1.04679e-05	845
CATCAGCCCAATCCTTTTGAT	2	HQPNPFD	5.86003e-08	343558	CATCAGCCCAATCCTTTTGAT	374	HQPNPFD	1.32193e-05	1223	CATCAGCCCAATCCTTTTGAT	854	HQPNPFD	2.08383e-05	660
TCTAATAATGCGCCTAATTTT	1	SNNAPNF	2.93002e-08	508755	TCTAATAATGCGCCTAATTTT	74	SNNAPNF	2.61558e-06	1874	TCTAATAATGCGCCTAATTTT	410	SNNAPNF	1.00043e-05	859
AATCAGAATGTTAGTATGCTT	51	NQNVSML	1.49431e-06	35355	AATCAGAATGTTAGTATGCTT	7985	NQNVSML	0.000282236	588	AATCAGAATGTTAGTATGCTT	20759	NQNVSML	0.000506536	162
CCGCGTCCTCCTTTGCCTGAT	1	PRPPLPD	2.93002e-08	582823	CCGCGTCCTCCTTTGCCTGAT	126	PRPPLPD	4.45356e-06	1528	CCGCGTCCTCCTTTGCCTGAT	407	PRPPLPD	9.93113e-06	863
AAGGTGGTTTCTCCTGTTGAT	10	KVVSPVD	2.93002e-07	150410	AAGGTGGTTTCTCCTGTTGAT	670	KVVSPVD	2.36816e-05	1123	AAGGTGGTTTCTCCTGTTGAT	4017	KVVSPVD	9.8018e-05	387
GAGGAGACGCCGCCGGTGTTT	1	EETPPVF	2.93002e-08	688663	GAGGAGACGCCGCCGGTGTTT	1	EETPPVF	3.53457e-08	101914	GAGGAGACGCCGCCGGTGTTT	398	EETPPVF	9.71152e-06	870
CATCAGCCTAATCCTTTTGAG	1	HQPNPFE	2.93002e-08	516801	CATCAGCCTAATCCTTTTGAG	160	HQPNPFE	5.65532e-06	1436	CATCAGCCTAATCCTTTTGAG	397	HQPNPFE	9.68712e-06	871
CATCAGCCTAATCCTTTTGAC	1	HQPNPFD	2.93002e-08	681492	CATCAGCCTAATCCTTTTGAC	170	HQPNPFD	6.00877e-06	1416	CATCAGCCTAATCCTTTTGAC	395	HQPNPFD	9.63832e-06	874
TCTACTTATGAGCATCTTAAT	2	STYEHLN	5.86003e-08	338621	TCTACTTATGAGCATCTTAAT	132	STYEHLN	4.66564e-06	1502	TCTACTTATGAGCATCTTAAT	777	STYEHLN	1.89594e-05	678
ACTGGTCATTTGCAGATGGCT	1	TGHLQMA	2.93002e-08	648599	ACTGGTCATTTGCAGATGGCT	1718	TGHLQMA	6.0724e-05	984	ACTGGTCATTTGCAGATGGCT	386	TGHLQMA	9.41871e-06	881
ATTCGGATGTCTCCTACGGAT	42	IRMSPTD	1.23061e-06	41898	ATTCGGATGTCTCCTACGGAT	7072	IRMSPTD	0.000249965	629	ATTCGGATGTCTCCTACGGAT	16137	IRMSPTD	0.000393756	196
AAGGGGGTTTCGCCTGTTGAT	1	KGVSPVD	2.93002e-08	659190	AAGGGGGTTTCGCCTGTTGAT	100	KGVSPVD	3.53457e-06	1641	AAGGGGGTTTCGCCTGTTGAT	382	KGVSPVD	9.32111e-06	887
AATCTGAATCTTCCGATTGAG	47	NLNLPIE	1.37711e-06	37437	AATCTGAATCTTCCGATTGAG	10492	NLNLPIE	0.000370847	501	AATCTGAATCTTCCGATTGAG	17940	NLNLPIE	0.00043775	182
AATCAGCCTAATCCTTTTGAT	5	NQPNPFD	1.46501e-07	223004	AATCAGCCTAATCCTTTTGAT	710	NQPNPFD	2.50955e-05	1117	AATCAGCCTAATCCTTTTGAT	1898	NQPNPFD	4.63127e-05	505
CCGCGTCTTCCTTTGACTGAT	1	PRLPLTD	2.93002e-08	571438	CCGCGTCTTCCTTTGACTGAT	148	PRLPLTD	5.23117e-06	1462	CCGCGTCTTCCTTTGACTGAT	377	PRLPLTD	9.1991e-06	892
ATTAATTCTCCGTCTTTTGTT	24	INSPSFV	7.03204e-07	69851	ATTAATTCTCCGTCTTTTGTT	5105	INSPSFV	0.00018044	736	ATTAATTCTCCGTCTTTTGTT	8891	INSPSFV	0.000216948	272
TCTCATAATGCTCCTAATTTT	2	SHNAPNF	5.86003e-08	338083	TCTCATAATGCTCCTAATTTT	162	SHNAPNF	5.72601e-06	1433	TCTCATAATGCTCCTAATTTT	738	SHNAPNF	1.80078e-05	695
AAGGGGGTCTCTCCTGTTGAT	1	KGVSPVD	2.93002e-08	438546	AAGGGGGTCTCTCCTGTTGAT	56	KGVSPVD	1.97936e-06	2189	AAGGGGGTCTCTCCTGTTGAT	365	KGVSPVD	8.90629e-06	904
AAGTGGGTTTCTCCTGTTGAT	7	KWVSPVD	2.05101e-07	191657	AAGTGGGTTTCTCCTGTTGAT	506	KWVSPVD	1.78849e-05	1163	AAGTGGGTTTCTCCTGTTGAT	2546	KWVSPVD	6.21244e-05	463
TTGAGTATTGGGTTGCTGACT	1	LSIGLLT	2.93002e-08	505126	TTGAGTATTGGGTTGCTGACT	13	LSIGLLT	4.59494e-07	6868	TTGAGTATTGGGTTGCTGACT	362	LSIGLLT	8.83309e-06	905
CCGCGTCTTCCTTTGTCTGAT	1	PRLPLSD	2.93002e-08	465538	CCGCGTCTTCCTTTGTCTGAT	153	PRLPLSD	5.4079e-06	1446	CCGCGTCTTCCTTTGTCTGAT	358	PRLPLSD	8.73549e-06	907
AAGCAGTTGACGTTGAATGGT	1	KQLTLNG	2.93002e-08	431540	AAGCAGTTGACGTTGAATGGT	74	KQLTLNG	2.61558e-06	1867	AAGCAGTTGACGTTGAATGGT	355	KQLTLNG	8.66229e-06	909
GAGGAGCCTGTGCCTTTTAGT	18	EEPVPFS	5.27403e-07	91929	GAGGAGCCTGTGCCTTTTAGT	2849	EEPVPFS	0.0001007	881	GAGGAGCCTGTGCCTTTTAGT	6166	EEPVPFS	0.000150455	329
AGGGAGCATATTTTGCCGATG	14	REHILPM	4.10202e-07	110922	AGGGAGCATATTTTGCCGATG	8817	REHILPM	0.000311643	552	AGGGAGCATATTTTGCCGATG	4778	REHILPM	0.000116587	362
TCTACTTATGAACATCTTAAG	1	STYEHLK	2.93002e-08	624027	TCTACTTATGAACATCTTAAG	36	STYEHLK	1.27245e-06	2981	TCTACTTATGAACATCTTAAG	340	STYEHLK	8.29627e-06	923
CATCAGCCTGATCCTTTTGAT	2	HQPDPFD	5.86003e-08	311900	CATCAGCCTGATCCTTTTGAT	390	HQPDPFD	1.37848e-05	1211	CATCAGCCTGATCCTTTTGAT	678	HQPDPFD	1.65437e-05	717
AGTAAGTTGCCGCTTCCTAAT	1	SKLPLPN	2.93002e-08	676737	AGTAAGTTGCCGCTTCCTAAT	50	SKLPLPN	1.76729e-06	2360	AGTAAGTTGCCGCTTCCTAAT	339	SKLPLPN	8.27187e-06	925
GATAAGGATTTTGCTACTTTG	53	DKDFATL	1.55291e-06	34370	GATAAGGATTTTGCTACTTTG	10336	DKDFATL	0.000365333	505	GATAAGGATTTTGCTACTTTG	17657	DKDFATL	0.000430845	185
GGTGTTATGCCTCTTGTTAGT	49	GVMPLVS	1.43571e-06	36745	GGTGTTATGCCTCTTGTTAGT	12518	GVMPLVS	0.000442458	443	GGTGTTATGCCTCTTGTTAGT	16232	GVMPLVS	0.000396074	194
TATACTTATGAGCATCTTAAG	1	YTYEHLK	2.93002e-08	488038	TATACTTATGAGCATCTTAAG	101	YTYEHLK	3.56992e-06	1633	TATACTTATGAGCATCTTAAG	331	YTYEHLK	8.07667e-06	934
CATCAGCCTAATCCTTTTCAT	2	HQPNPFH	5.86003e-08	340733	CATCAGCCTAATCCTTTTCAT	370	HQPNPFH	1.30779e-05	1227	CATCAGCCTAATCCTTTTCAT	657	HQPNPFH	1.60313e-05	728
AAGACGGATGCGCCTAATTTT	37	KTDAPNF	1.08411e-06	46771	AAGACGGATGCGCCTAATTTT	2776	KTDAPNF	9.81197e-05	889	AAGACGGATGCGCCTAATTTT	12136	KTDAPNF	0.000296128	238
CATCAACCTAATCCTTTTGAT	1	HQPNPFD	2.93002e-08	647108	CATCAACCTAATCCTTTTGAT	97	HQPNPFD	3.42854e-06	1660	CATCAACCTAATCCTTTTGAT	323	HQPNPFD	7.88146e-06	940
CCGCGTCTCCCTTTGCCTGAT	1	PRLPLPD	2.93002e-08	513690	CCGCGTCTCCCTTTGCCTGAT	74	PRLPLPD	2.61558e-06	1875	CCGCGTCTCCCTTTGCCTGAT	322	PRLPLPD	7.85706e-06	941
CCTAAGTCTTTGCCTCTGACT	1161	PKSLPLT	3.40175e-05	5659	CCTAAGTCTTTGCCTCTGACT	81277	PKSLPLT	0.00287279	40	CCTAAGTCTTTGCCTCTGACT	373578	PKSLPLT	0.0091156	19
GATATTCCGTTTACTAATTTG	2	DIPFTNL	5.86003e-08	340353	GATATTCCGTTTACTAATTTG	2720	DIPFTNL	9.61404e-05	897	GATATTCCGTTTACTAATTTG	637	DIPFTNL	1.55433e-05	734
AATACGAATACGCCTCTTAGT	481	NTNTPLS	1.40934e-05	10971	AATACGAATACGCCTCTTAGT	43823	NTNTPLS	0.00154896	104	AATACGAATACGCCTCTTAGT	153134	NTNTPLS	0.00373659	47
ATGACGTTTACTCCTCAGGAT	32	MTFTPQD	9.37605e-07	53490	ATGACGTTTACTCCTCAGGAT	5199	MTFTPQD	0.000183762	729	ATGACGTTTACTCCTCAGGAT	10117	MTFTPQD	0.000246863	260
GTTCCGCCTGGTCCGATGGAT	1	VPPGPMD	2.93002e-08	589243	GTTCCGCCTGGTCCGATGGAT	40	VPPGPMD	1.41383e-06	2740	GTTCCGCCTGGTCCGATGGAT	315	VPPGPMD	7.68625e-06	950
AAGGGGGTTTCTTTTGTTGAT	1	KGVSFVD	2.93002e-08	465256	AAGGGGGTTTCTTTTGTTGAT	18	KGVSFVD	6.36223e-07	5174	AAGGGGGTTTCTTTTGTTGAT	311	KGVSFVD	7.58865e-06	952
AAACAGTTGCCGTTGAATGGT	1	KQLPLNG	2.93002e-08	397476	AAACAGTTGCCGTTGAATGGT	9	KQLPLNG	3.18112e-07	8781	AAACAGTTGCCGTTGAATGGT	309	KQLPLNG	7.53985e-06	956
CAGCATCCGCCTCCGAGTGAT	184	QHPPPSD	5.39123e-06	18228	CAGCATCCGCCTCCGAGTGAT	14371	QHPPPSD	0.000507953	390	CAGCATCCGCCTCCGAGTGAT	56012	QHPPPSD	0.00136674	91
CCGCGTCTTCCTCTGCCTGAT	1	PRLPLPD	2.93002e-08	433492	CCGCGTCTTCCTCTGCCTGAT	104	PRLPLPD	3.67596e-06	1618	CCGCGTCTTCCTCTGCCTGAT	304	PRLPLPD	7.41784e-06	965
CATCGGCCTAATCCTTTTGAT	4	HRPNPFD	1.17201e-07	250727	CATCGGCCTAATCCTTTTGAT	334	HRPNPFD	1.18055e-05	1255	CATCGGCCTAATCCTTTTGAT	1209	HRPNPFD	2.95006e-05	592
CCTGAGACGCTTCCGACTTCG	38	PETLPTS	1.11341e-06	45143	CCTGAGACGCTTCCGACTTCG	6351	PETLPTS	0.000224481	665	CCTGAGACGCTTCCGACTTCG	11480	PETLPTS	0.000280121	245
CATTAGCCTAATCCTTTTGAT	1	H_PNPFD	2.93002e-08	674784	CATTAGCCTAATCCTTTTGAT	123	H_PNPFD	4.34752e-06	1537	CATTAGCCTAATCCTTTTGAT	302	H_PNPFD	7.36904e-06	969
AGTAAGGTGCCGCCTCCTAAT	2	SKVPPPN	5.86003e-08	346211	AGTAAGGTGCCGCCTCCTAAT	74	SKVPPPN	2.61558e-06	1859	AGTAAGGTGCCGCCTCCTAAT	603	SKVPPPN	1.47137e-05	749
CATCAGCCTAATCCTTTTGGT	2	HQPNPFG	5.86003e-08	322344	CATCAGCCTAATCCTTTTGGT	268	HQPNPFG	9.47265e-06	1309	CATCAGCCTAATCCTTTTGGT	597	HQPNPFG	1.45673e-05	751
AGTAAGGTGCCGCTCCCTAAT	3	SKVPLPN	8.79005e-08	277491	AGTAAGGTGCCGCTCCCTAAT	151	SKVPLPN	5.3372e-06	1452	AGTAAGGTGCCGCTCCCTAAT	892	SKVPLPN	2.17655e-05	648
AAGGGGGATTCTCCTGTTGAT	2	KGDSPVD	5.86003e-08	327503	AAGGGGGATTCTCCTGTTGAT	106	KGDSPVD	3.74665e-06	1613	AAGGGGGATTCTCCTGTTGAT	594	KGDSPVD	1.44941e-05	755
CATCATCAGCCGTCGTTGACT	2	HHQPSLT	5.86003e-08	343373	CATCATCAGCCGTCGTTGACT	11	HHQPSLT	3.88803e-07	7959	CATCATCAGCCGTCGTTGACT	591	HHQPSLT	1.44209e-05	759
AAGCAGTTGCCGTTGGATGGT	1	KQLPLDG	2.93002e-08	524208	AAGCAGTTGCCGTTGGATGGT	50	KQLPLDG	1.76729e-06	2362	AAGCAGTTGCCGTTGGATGGT	291	KQLPLDG	7.10063e-06	983
AAGGGGGTTTCTCCTGTTGTT	1	KGVSPVV	2.93002e-08	606563	AAGGGGGTTTCTCCTGTTGTT	56	KGVSPVV	1.97936e-06	2193	AAGGGGGTTTCTCCTGTTGTT	291	KGVSPVV	7.10063e-06	984
CCGCGTCTTCCTTTGCCTGCT	2	PRLPLPA	5.86003e-08	332083	CCGCGTCTTCCTTTGCCTGCT	151	PRLPLPA	5.3372e-06	1453	CCGCGTCTTCCTTTGCCTGCT	580	PRLPLPA	1.41525e-05	762
AAGAAGTTGCCGTTGAATGGT	1	KKLPLNG	2.93002e-08	649487	AAGAAGTTGCCGTTGAATGGT	35	KKLPLNG	1.2371e-06	3072	AAGAAGTTGCCGTTGAATGGT	290	KKLPLNG	7.07623e-06	986
TCTACTTATGATCATCTTAAG	1	STYDHLK	2.93002e-08	593191	TCTACTTATGATCATCTTAAG	89	STYDHLK	3.14577e-06	1721	TCTACTTATGATCATCTTAAG	290	STYDHLK	7.07623e-06	987
GTTGATACTCTTCCTACTCAT	42	VDTLPTH	1.23061e-06	41908	GTTGATACTCTTCCTACTCAT	8022	VDTLPTH	0.000283543	585	GTTGATACTCTTCCTACTCAT	12165	VDTLPTH	0.000296836	236
CATCAGCCTAATCCTTTGGAT	1	HQPNPLD	2.93002e-08	643096	CATCAGCCTAATCCTTTGGAT	73	HQPNPLD	2.58024e-06	1890	CATCAGCCTAATCCTTTGGAT	289	HQPNPLD	7.05183e-06	989
AATCATGGTATTATTGATCTG	25	NHGIIDL	7.32504e-07	68521	AATCATGGTATTATTGATCTG	4602	NHGIIDL	0.000162661	755	AATCATGGTATTATTGATCTG	7173	NHGIIDL	0.000175027	306
GTGCATAATATGAGTTTGCCG	11	VHNMSLP	3.22302e-07	140343	GTGCATAATATGAGTTTGCCG	11630	VHNMSLP	0.000411071	470	GTGCATAATATGAGTTTGCCG	3153	VHNMSLP	7.69357e-05	429
ACTACTTATGAGCATCTTAAG	1	TTYEHLK	2.93002e-08	655529	ACTACTTATGAGCATCTTAAG	97	TTYEHLK	3.42854e-06	1661	ACTACTTATGAGCATCTTAAG	284	TTYEHLK	6.92983e-06	995
GATAAGGTTATGTTGCCTACT	144	DKVMLPT	4.21922e-06	20189	GATAAGGTTATGTTGCCTACT	8053	DKVMLPT	0.000284639	584	GATAAGGTTATGTTGCCTACT	40651	DKVMLPT	0.000991917	105
AGTAAGGTGCCGCTTCCTAGT	2	SKVPLPS	5.86003e-08	330252	AGTAAGGTGCCGCTTCCTAGT	62	SKVPLPS	2.19144e-06	2051	AGTAAGGTGCCGCTTCCTAGT	562	SKVPLPS	1.37133e-05	767
CGTCCTAATACGCCTAGTGAT	1	RPNTPSD	2.93002e-08	574683	CGTCCTAATACGCCTAGTGAT	42	RPNTPSD	1.48452e-06	2638	CGTCCTAATACGCCTAGTGAT	281	RPNTPSD	6.85663e-06	1000
GTTCCGCATGGTCCGACGGAT	3	VPHGPTD	8.79005e-08	278584	GTTCCGCATGGTCCGACGGAT	56	VPHGPTD	1.97936e-06	2199	GTTCCGCATGGTCCGACGGAT	841	VPHGPTD	2.05211e-05	662
CCGAAGATTCATGTTGTTAGT	1	PKIHVVS	2.93002e-08	582491	CCGAAGATTCATGTTGTTAGT	68	PKIHVVS	2.40351e-06	1964	CCGAAGATTCATGTTGTTAGT	278	PKIHVVS	6.78342e-06	1008
TCTATGCCGATTAATCTTGCT	71	SMPINLA	2.08031e-06	28292	TCTATGCCGATTAATCTTGCT	26259	SMPINLA	0.000928143	209	TCTATGCCGATTAATCTTGCT	19630	SMPINLA	0.000478988	169
CTGACTCATACTATTGTTTCT	1	LTHTIVS	2.93002e-08	588141	CTGACTCATACTATTGTTTCT	653	LTHTIVS	2.30808e-05	1125	CTGACTCATACTATTGTTTCT	272	LTHTIVS	6.63702e-06	1019
TCGCATCTGCCGCATCTGTCT	5	SHLPHLS	1.46501e-07	226882	TCGCATCTGCCGCATCTGTCT	21	SHLPHLS	7.4226e-07	4524	TCGCATCTGCCGCATCTGTCT	1353	SHLPHLS	3.30143e-05	565
GGGCCGTTGCCGCTTGTTACT	944	GPLPLVT	2.76593e-05	6735	GGGCCGTTGCCGCTTGTTACT	67049	GPLPLVT	0.0023699	55	GGGCCGTTGCCGCTTGTTACT	253402	GPLPLVT	0.00618321	31
ATTCATCATGTTCCTGCTGAT	2	IHHVPAD	5.86003e-08	317559	ATTCATCATGTTCCTGCTGAT	89	IHHVPAD	3.14577e-06	1719	ATTCATCATGTTCCTGCTGAT	536	IHHVPAD	1.30788e-05	778
AAGCATAATAATCCTATTATT	305	KHNNPII	8.93655e-06	14179	AAGCATAATAATCCTATTATT	7961	KHNNPII	0.000281387	589	AAGCATAATAATCCTATTATT	81597	KHNNPII	0.00199103	71
GGTAAGGTGCCGCTTCCTAAT	2	GKVPLPN	5.86003e-08	365051	GGTAAGGTGCCGCTTCCTAAT	58	GKVPLPN	2.05005e-06	2148	GGTAAGGTGCCGCTTCCTAAT	531	GKVPLPN	1.29568e-05	780
CCTACGGATCTTGCTCTTATT	24	PTDLALI	7.03204e-07	69552	CCTACGGATCTTGCTCTTATT	7115	PTDLALI	0.000251485	626	CCTACGGATCTTGCTCTTATT	6364	PTDLALI	0.000155287	323
GTGGAGGATCGTCCTTATTTG	2	VEDRPYL	5.86003e-08	342177	GTGGAGGATCGTCCTTATTTG	64	VEDRPYL	2.26213e-06	2027	GTGGAGGATCGTCCTTATTTG	529	VEDRPYL	1.2908e-05	784
TTGCTTACTGGTCCGCCTAAT	2	LLTGPPN	5.86003e-08	371771	TTGCTTACTGGTCCGCCTAAT	96	LLTGPPN	3.39319e-06	1670	TTGCTTACTGGTCCGCCTAAT	528	LLTGPPN	1.28836e-05	786
CATAAGTCTTTGCCTCTGACT	1	HKSLPLT	2.93002e-08	543372	CATAAGTCTTTGCCTCTGACT	57	HKSLPLT	2.01471e-06	2158	CATAAGTCTTTGCCTCTGACT	261	HKSLPLT	6.36861e-06	1037
GAGACTAATGTGCCTTATAAT	61	ETNVPYN	1.78731e-06	31176	GAGACTAATGTGCCTTATAAT	4413	ETNVPYN	0.000155981	766	GAGACTAATGTGCCTTATAAT	15758	ETNVPYN	0.000384508	199
AAGGGGGTATCTCCTGTTGAT	1	KGVSPVD	2.93002e-08	643175	AAGGGGGTATCTCCTGTTGAT	23	KGVSPVD	8.12952e-07	4273	AAGGGGGTATCTCCTGTTGAT	258	KGVSPVD	6.29541e-06	1042
ACGAGTACTAAGCTGCCTTTT	4	TSTKLPF	1.17201e-07	247494	ACGAGTACTAAGCTGCCTTTT	376	TSTKLPF	1.329e-05	1221	ACGAGTACTAAGCTGCCTTTT	1031	TSTKLPF	2.51572e-05	625
ATTCATCATGTTCCGGCTGAT	2616	IHHVPAD	7.66492e-05	2469	ATTCATCATGTTCCGGCTGAT	90098	IHHVPAD	0.00318458	35	ATTCATCATGTTCCGGCTGAT	666392	IHHVPAD	0.0162605	11
TTGCTTACGGGTCCGCCTAAT	1228	LLTGPPN	3.59806e-05	5399	TTGCTTACGGGTCCGCCTAAT	46347	LLTGPPN	0.00163817	97	TTGCTTACGGGTCCGCCTAAT	308751	LLTGPPN	0.00753377	25
CATCAGCGTAATCCTTTTGAT	1	HQRNPFD	2.93002e-08	652832	CATCAGCGTAATCCTTTTGAT	52	HQRNPFD	1.83798e-06	2299	CATCAGCGTAATCCTTTTGAT	250	HQRNPFD	6.1002e-06	1054
CCTAAGTCTTTGCATCTGACT	1	PKSLHLT	2.93002e-08	600077	CCTAAGTCTTTGCATCTGACT	50	PKSLHLT	1.76729e-06	2347	CCTAAGTCTTTGCATCTGACT	250	PKSLHLT	6.1002e-06	1056
ACGAGTACGAAGATGCCTTTT	1	TSTKMPF	2.93002e-08	669103	ACGAGTACGAAGATGCCTTTT	78	TSTKMPF	2.75697e-06	1821	ACGAGTACGAAGATGCCTTTT	247	TSTKMPF	6.027e-06	1060
CATGATAAGATACTGGTGACT	9	HDKILVT	2.63701e-07	153639	CATGATAAGATACTGGTGACT	93	HDKILVT	3.28715e-06	1693	CATGATAAGATACTGGTGACT	2208	HDKILVT	5.3877e-05	486
ACTAGTGATCTTCCGATGCCT	53	TSDLPMP	1.55291e-06	34228	ACTAGTGATCTTCCGATGCCT	7464	TSDLPMP	0.000263821	609	ACTAGTGATCTTCCGATGCCT	12996	TSDLPMP	0.000317113	222
ATTGTTTCTACGCCTGTGGAT	127	IVSTPVD	3.72112e-06	21345	ATTGTTTCTACGCCTGTGGAT	4794	IVSTPVD	0.000169447	746	ATTGTTTCTACGCCTGTGGAT	30646	IVSTPVD	0.000747787	129
ACTCCTCGTATTCCTACGGAT	1	TPRIPTD	2.93002e-08	687300	ACTCCTCGTATTCCTACGGAT	35	TPRIPTD	1.2371e-06	3089	ACTCCTCGTATTCCTACGGAT	239	TPRIPTD	5.83179e-06	1069
AGTGAGCAGTTTCATATGGAT	5	SEQFHMD	1.46501e-07	228000	AGTGAGCAGTTTCATATGGAT	343	SEQFHMD	1.21236e-05	1248	AGTGAGCAGTTTCATATGGAT	1194	SEQFHMD	2.91346e-05	595
GTTAAGAATACGCCTATTTCT	21	VKNTPIS	6.15303e-07	78483	GTTAAGAATACGCCTATTTCT	6611	VKNTPIS	0.000233671	654	GTTAAGAATACGCCTATTTCT	5006	VKNTPIS	0.00012215	356
CCTCATAATGCGCCTAATTTT	1	PHNAPNF	2.93002e-08	677506	CCTCATAATGCGCCTAATTTT	50	PHNAPNF	1.76729e-06	2361	CCTCATAATGCGCCTAATTTT	235	PHNAPNF	5.73419e-06	1074
AGTAAGGTGCCGCTTCCTAAG	2	SKVPLPK	5.86003e-08	333840	AGTAAGGTGCCGCTTCCTAAG	84	SKVPLPK	2.96904e-06	1765	AGTAAGGTGCCGCTTCCTAAG	469	SKVPLPK	1.1444e-05	825
GTTCCGCATGCTCCGATGGAT	1	VPHAPMD	2.93002e-08	386255	GTTCCGCATGCTCCGATGGAT	20	VPHAPMD	7.06915e-07	4643	GTTCCGCATGCTCCGATGGAT	226	VPHAPMD	5.51458e-06	1081
AGTGGTAGTGTGTCTTGGAAT	1495	SGSVSWN	4.38037e-05	4524	AGTGGTAGTGTGTCTTGGAAT	241857	SGSVSWN	0.00854861	14	AGTGGTAGTGTGTCTTGGAAT	334688	SGSVSWN	0.00816666	21
CATCAGCCTAGTCCTTTTGAT	2	HQPSPFD	5.86003e-08	351989	CATCAGCCTAGTCCTTTTGAT	275	HQPSPFD	9.72007e-06	1303	CATCAGCCTAGTCCTTTTGAT	444	HQPSPFD	1.0834e-05	837
CATCAGGCTAATCCTTTTGAT	1	HQANPFD	2.93002e-08	593782	CATCAGGCTAATCCTTTTGAT	120	HQANPFD	4.24149e-06	1550	CATCAGGCTAATCCTTTTGAT	220	HQANPFD	5.36818e-06	1095
CATCAGCCTAATACTTTTGAT	9	HQPNTFD	2.63701e-07	163544	CATCAGCCTAATACTTTTGAT	783	HQPNTFD	2.76757e-05	1106	CATCAGCCTAATACTTTTGAT	1961	HQPNTFD	4.785e-05	497
CCGGATCATGTTCCGGCTGAT	1	PDHVPAD	2.93002e-08	678825	CCGGATCATGTTCCGGCTGAT	6	PDHVPAD	2.12074e-07	13290	CCGGATCATGTTCCGGCTGAT	214	PDHVPAD	5.22177e-06	1109
AAGGAGACGCCGCCGGTGTTT	51	KETPPVF	1.49431e-06	35374	AAGGAGACGCCGCCGGTGTTT	8005	KETPPVF	0.000282943	586	AAGGAGACGCCGCCGGTGTTT	10907	KETPPVF	0.00026614	251
GAGATGGGTGGTGTGAAGAGT	2	EMGGVKS	5.86003e-08	332265	GAGATGGGTGGTGTGAAGAGT	4877	EMGGVKS	0.000172381	743	GAGATGGGTGGTGTGAAGAGT	426	EMGGVKS	1.03947e-05	848
AGGAAGGTGCCGCTTCCTAAT	1	RKVPLPN	2.93002e-08	486931	AGGAAGGTGCCGCTTCCTAAT	55	RKVPLPN	1.94401e-06	2221	AGGAAGGTGCCGCTTCCTAAT	212	RKVPLPN	5.17297e-06	1115
AGTAAGGAGCCGCTTCCTAAT	1	SKEPLPN	2.93002e-08	536986	AGTAAGGAGCCGCTTCCTAAT	56	SKEPLPN	1.97936e-06	2204	AGTAAGGAGCCGCTTCCTAAT	212	SKEPLPN	5.17297e-06	1117
AGTGAGCAGTTTAATATGGCT	1	SEQFNMA	2.93002e-08	688377	AGTGAGCAGTTTAATATGGCT	71	SEQFNMA	2.50955e-06	1933	AGTGAGCAGTTTAATATGGCT	208	SEQFNMA	5.07537e-06	1123
GAGCAGTTGCCGTTGAATGGT	1	EQLPLNG	2.93002e-08	477534	GAGCAGTTGCCGTTGAATGGT	30	EQLPLNG	1.06037e-06	3457	GAGCAGTTGCCGTTGAATGGT	207	EQLPLNG	5.05097e-06	1124
GTTCCGCATGGTCCGATGGTT	2	VPHGPMV	5.86003e-08	380169	GTTCCGCATGGTCCGATGGTT	61	VPHGPMV	2.15609e-06	2083	GTTCCGCATGGTCCGATGGTT	413	VPHGPMV	1.00775e-05	857
CCGCGTCTTCCTTTGCCTTAT	2	PRLPLPY	5.86003e-08	344061	CCGCGTCTTCCTTTGCCTTAT	104	PRLPLPY	3.67596e-06	1622	CCGCGTCTTCCTTTGCCTTAT	413	PRLPLPY	1.00775e-05	858
CATCAGCCTAATCATTTTGAT	23	HQPNHFD	6.73904e-07	73837	CATCAGCCTAATCATTTTGAT	2302	HQPNHFD	8.13659e-05	934	CATCAGCCTAATCATTTTGAT	4717	HQPNHFD	0.000115099	363
TTGTCGCTTCCTATTAATAAT	68	LSLPINN	1.99241e-06	28958	TTGTCGCTTCCTATTAATAAT	4105	LSLPINN	0.000145094	790	TTGTCGCTTCCTATTAATAAT	13909	LSLPINN	0.000339391	216
CTGACTACTACTATTGTTTCT	1	LTTTIVS	2.93002e-08	672358	CTGACTACTACTATTGTTTCT	421	LTTTIVS	1.48806e-05	1196	CTGACTACTACTATTGTTTCT	203	LTTTIVS	4.95336e-06	1135
AGTAAGGTGCCGCTTCCTCAT	3	SKVPLPH	8.79005e-08	295681	AGTAAGGTGCCGCTTCCTCAT	87	SKVPLPH	3.07508e-06	1742	AGTAAGGTGCCGCTTCCTCAT	607	SKVPLPH	1.48113e-05	745
ACGAGTACGAAGCTGCCCTTT	1	TSTKLPF	2.93002e-08	511297	ACGAGTACGAAGCTGCCCTTT	43	TSTKLPF	1.51987e-06	2615	ACGAGTACGAAGCTGCCCTTT	201	TSTKLPF	4.90456e-06	1141
AATAAGCCTCCTATGCTTATG	354	NKPPMLM	1.03723e-05	13109	AATAAGCCTCCTATGCTTATG	37121	NKPPMLM	0.00131207	142	AATAAGCCTCCTATGCTTATG	70743	NKPPMLM	0.00172619	76
TCGTCGGGTCATCATATGCAT	1	SSGHHMH	2.93002e-08	459729	TCGTCGGGTCATCATATGCAT	59	SSGHHMH	2.0854e-06	2128	TCGTCGGGTCATCATATGCAT	199	SSGHHMH	4.85576e-06	1145
CGGCATAATACGCCTAGTGAT	1	RHNTPSD	2.93002e-08	431391	CGGCATAATACGCCTAGTGAT	31	RHNTPSD	1.09572e-06	3325	CGGCATAATACGCCTAGTGAT	196	RHNTPSD	4.78256e-06	1152
TCTACTTATGAGCATCTTCAG	1	STYEHLQ	2.93002e-08	655245	TCTACTTATGAGCATCTTCAG	38	STYEHLQ	1.34314e-06	2873	TCTACTTATGAGCATCTTCAG	195	STYEHLQ	4.75816e-06	1157
CATCAGCCTATTCCTTTTGAT	2	HQPIPFD	5.86003e-08	374850	CATCAGCCTATTCCTTTTGAT	201	HQPIPFD	7.10449e-06	1381	CATCAGCCTATTCCTTTTGAT	389	HQPIPFD	9.49191e-06	878
AATACTACTACGCCTATTTCT	1434	NTTTPIS	4.20164e-05	4722	AATACTACTACGCCTATTTCT	80218	NTTTPIS	0.00283536	41	AATACTACTACGCCTATTTCT	278453	NTTTPIS	0.00679448	28
AGTAAGGGGCCGCTTCCTAAT	1	SKGPLPN	2.93002e-08	413226	AGTAAGGGGCCGCTTCCTAAT	61	SKGPLPN	2.15609e-06	2066	AGTAAGGGGCCGCTTCCTAAT	194	SKGPLPN	4.73376e-06	1161
CGTCAGCCTAATCCTTTTGAT	2	RQPNPFD	5.86003e-08	317101	CGTCAGCCTAATCCTTTTGAT	188	RQPNPFD	6.645e-06	1395	CGTCAGCCTAATCCTTTTGAT	382	RQPNPFD	9.32111e-06	885
AATCCTGCTACGCCGATGAAT	527	NPATPMN	1.54412e-05	10333	AATCCTGCTACGCCGATGAAT	25337	NPATPMN	0.000895555	215	AATCCTGCTACGCCGATGAAT	99960	NPATPMN	0.0024391	61
GGTAGTAGGGTGTCTGCGTCT	10	GSRVSAS	2.93002e-07	150069	GGTAGTAGGGTGTCTGCGTCT	41185	GSRVSAS	0.00145571	120	GGTAGTAGGGTGTCTGCGTCT	1875	GSRVSAS	4.57515e-05	507
TCTACTTATGAGCATCTTAAG	4800	STYEHLK	0.000140641	1112	TCTACTTATGAGCATCTTAAG	212917	STYEHLK	0.00752571	16	TCTACTTATGAGCATCTTAAG	890023	STYEHLK	0.0217173	8
AGTAAGGTGCCGCTTCCTATT	2	SKVPLPI	5.86003e-08	379149	AGTAAGGTGCCGCTTCCTATT	51	SKVPLPI	1.80263e-06	2323	AGTAAGGTGCCGCTTCCTATT	369	SKVPLPI	9.0039e-06	901
TATCATAATGCGCCTAATTTT	2	YHNAPNF	5.86003e-08	359584	TATCATAATGCGCCTAATTTT	72	YHNAPNF	2.54489e-06	1903	TATCATAATGCGCCTAATTTT	368	YHNAPNF	8.9795e-06	903
TTGCTTACGTGTCCGCCTAAT	1	LLTCPPN	2.93002e-08	558239	TTGCTTACGTGTCCGCCTAAT	49	LLTCPPN	1.73194e-06	2371	TTGCTTACGTGTCCGCCTAAT	184	LLTCPPN	4.48975e-06	1185
TCTTTGGATACTGGGTTTCTT	4	SLDTGFL	1.17201e-07	255128	TCTTTGGATACTGGGTTTCTT	2163	SLDTGFL	7.64528e-05	943	TCTTTGGATACTGGGTTTCTT	734	SLDTGFL	1.79102e-05	698
AAGGATACGACTCCTTTTAAT	1	KDTTPFN	2.93002e-08	518301	AAGGATACGACTCCTTTTAAT	19	KDTTPFN	6.71569e-07	5020	AAGGATACGACTCCTTTTAAT	181	KDTTPFN	4.41655e-06	1190
AATCCTCCGCATCATTTGGCG	602	NPPHHLA	1.76387e-05	9425	AATCCTCCGCATCATTTGGCG	17126	NPPHHLA	0.000605331	323	AATCCTCCGCATCATTTGGCG	107759	NPPHHLA	0.00262941	56
CATCAGCCTAATCCTTTTGAT	17993	HQPNPFD	0.000527198	129	CATCAGCCTAATCCTTTTGAT	1467521	HQPNPFD	0.0518706	3	CATCAGCCTAATCCTTTTGAT	3208313	HQPNPFD	0.0782854	2
TTGCTTACGGGTACGCCTAAT	1	LLTGTPN	2.93002e-08	554291	TTGCTTACGGGTACGCCTAAT	30	LLTGTPN	1.06037e-06	3396	TTGCTTACGGGTACGCCTAAT	177	LLTGTPN	4.31894e-06	1197
GCGTCTGATTATTCTCATACG	9	ASDYSHT	2.63701e-07	160366	GCGTCTGATTATTCTCATACG	34636	ASDYSHT	0.00122423	153	GCGTCTGATTATTCTCATACG	1590	ASDYSHT	3.87973e-05	531
AAGGGGGTTTCTCCCGTTGAT	2	KGVSPVD	5.86003e-08	351796	AAGGGGGTTTCTCCCGTTGAT	121	KGVSPVD	4.27683e-06	1546	AAGGGGGTTTCTCCCGTTGAT	349	KGVSPVD	8.51588e-06	913
TCTAATGATCCTGTTATGCTT	63	SNDPVML	1.84591e-06	30627	TCTAATGATCCTGTTATGCTT	7037	SNDPVML	0.000248728	631	TCTAATGATCCTGTTATGCTT	10974	SNDPVML	0.000267774	250
CATCAGCCTAATCCTACTGAT	1	HQPNPTD	2.93002e-08	391405	CATCAGCCTAATCCTACTGAT	5	HQPNPTD	1.76729e-07	13533	CATCAGCCTAATCCTACTGAT	174	HQPNPTD	4.24574e-06	1202
TCGAGTGAGAATATTGCGAGT	9	SSENIAS	2.63701e-07	154357	TCGAGTGAGAATATTGCGAGT	8859	SSENIAS	0.000313128	549	TCGAGTGAGAATATTGCGAGT	1551	SSENIAS	3.78456e-05	539
AAGGGGGTTTCTCCTGTTGCT	3	KGVSPVA	8.79005e-08	270228	AAGGGGGTTTCTCCTGTTGCT	98	KGVSPVA	3.46388e-06	1650	AAGGGGGTTTCTCCTGTTGCT	510	KGVSPVA	1.24444e-05	794
GAGCAGTCTTTTAGGGATATG	36	EQSFRDM	1.05481e-06	47301	GAGCAGTCTTTTAGGGATATG	6637	EQSFRDM	0.00023459	653	GAGCAGTCTTTTAGGGATATG	6105	EQSFRDM	0.000148967	331
AATGATACGACGCCTTTTAAT	1	NDTTPFN	2.93002e-08	586454	AATGATACGACGCCTTTTAAT	30	NDTTPFN	1.06037e-06	3431	AATGATACGACGCCTTTTAAT	169	NDTTPFN	4.12374e-06	1216
GAGATGGGGGGTGTGAAGAGT	1415	EMGGVKS	4.14597e-05	4773	GAGATGGGGGGTGTGAAGAGT	2309293	EMGGVKS	0.0816236	1	GAGATGGGGGGTGTGAAGAGT	237789	EMGGVKS	0.00580224	33
CATCAGACTAATCCTTTTGAT	5	HQTNPFD	1.46501e-07	215232	CATCAGACTAATCCTTTTGAT	392	HQTNPFD	1.38555e-05	1209	CATCAGACTAATCCTTTTGAT	840	HQTNPFD	2.04967e-05	663
AAGAATAATCATCCTACTGAT	1	KNNHPTD	2.93002e-08	684494	AAGAATAATCATCCTACTGAT	27	KNNHPTD	9.54335e-07	3784	AAGAATAATCATCCTACTGAT	168	KNNHPTD	4.09933e-06	1219
ACTGCTCATAGTTCGATGATG	784	TAHSSMM	2.29713e-05	7797	ACTGCTCATAGTTCGATGATG	17330	TAHSSMM	0.000612541	321	ACTGCTCATAGTTCGATGATG	131218	TAHSSMM	0.00320182	49
AAGACTGATATGCCTATGATG	24	KTDMPMM	7.03204e-07	69791	AAGACTGATATGCCTATGATG	3782	KTDMPMM	0.000133678	821	AAGACTGATATGCCTATGATG	4011	KTDMPMM	9.78716e-05	388
ATTCATCATGTTCCGTCTGAT	1	IHHVPSD	2.93002e-08	394148	ATTCATCATGTTCCGTCTGAT	25	IHHVPSD	8.83643e-07	3909	ATTCATCATGTTCCGTCTGAT	167	IHHVPSD	4.07493e-06	1222
ATTCATCATGTTCCAGCTGAT	1	IHHVPAD	2.93002e-08	675592	ATTCATCATGTTCCAGCTGAT	31	IHHVPAD	1.09572e-06	3381	ATTCATCATGTTCCAGCTGAT	167	IHHVPAD	4.07493e-06	1223
CATCAGCCTAAACCTTTTGAT	1	HQPKPFD	2.93002e-08	621179	CATCAGCCTAAACCTTTTGAT	72	HQPKPFD	2.54489e-06	1907	CATCAGCCTAAACCTTTTGAT	166	HQPKPFD	4.05053e-06	1224
TCTGGTCATTTGCAGATGGAT	10	SGHLQMD	2.93002e-07	147623	TCTGGTCATTTGCAGATGGAT	91	SGHLQMD	3.21646e-06	1705	TCTGGTCATTTGCAGATGGAT	1659	SGHLQMD	4.04809e-05	524
GAGCCGCGTATTCATGCTACT	2	EPRIHAT	5.86003e-08	322831	GAGCCGCGTATTCATGCTACT	80	EPRIHAT	2.82766e-06	1791	GAGCCGCGTATTCATGCTACT	331	EPRIHAT	8.07667e-06	935
AGTGAGCAGTTTCATATGGCT	4007	SEQFHMA	0.000117406	1442	AGTGAGCAGTTTCATATGGCT	160256	SEQFHMA	0.00566436	20	AGTGAGCAGTTTCATATGGCT	655210	SEQFHMA	0.0159877	12
AATATTACTCCGGCGGATTTT	22	NITPADF	6.44603e-07	77563	AATATTACTCCGGCGGATTTT	1926	NITPADF	6.80759e-05	961	AATATTACTCCGGCGGATTTT	3593	NITPADF	8.76721e-05	407
ACTGAGCCTTTTCCTATTAAT	99	TEPFPIN	2.90072e-06	23762	ACTGAGCCTTTTCCTATTAAT	4439	TEPFPIN	0.0001569	764	ACTGAGCCTTTTCCTATTAAT	16153	TEPFPIN	0.000394146	195
TCTACTTATGAGCATCTTATG	1	STYEHLM	2.93002e-08	609505	TCTACTTATGAGCATCTTATG	36	STYEHLM	1.27245e-06	2972	TCTACTTATGAGCATCTTATG	162	STYEHLM	3.95293e-06	1240
TCTCATAATGTGCCTAATTTT	1	SHNVPNF	2.93002e-08	588762	TCTCATAATGTGCCTAATTTT	70	SHNVPNF	2.4742e-06	1934	TCTCATAATGTGCCTAATTTT	160	SHNVPNF	3.90413e-06	1249
TTGCCGAATCTTGGTAATCAT	1	LPNLGNH	2.93002e-08	667190	TTGCCGAATCTTGGTAATCAT	24	LPNLGNH	8.48297e-07	4152	TTGCCGAATCTTGGTAATCAT	160	LPNLGNH	3.90413e-06	1250
ACGAGTACGAGGCTGCCTTTT	1	TSTRLPF	2.93002e-08	446311	ACGAGTACGAGGCTGCCTTTT	45	TSTRLPF	1.59056e-06	2517	ACGAGTACGAGGCTGCCTTTT	160	TSTRLPF	3.90413e-06	1251
ACGAGTACGAAGCCGCCTTTT	1	TSTKPPF	2.93002e-08	477694	ACGAGTACGAAGCCGCCTTTT	49	TSTKPPF	1.73194e-06	2387	ACGAGTACGAAGCCGCCTTTT	159	TSTKPPF	3.87973e-06	1254
TCGTCGGGTCATCATATGCCG	1	SSGHHMP	2.93002e-08	662544	TCGTCGGGTCATCATATGCCG	50	SSGHHMP	1.76729e-06	2356	TCGTCGGGTCATCATATGCCG	158	SSGHHMP	3.85533e-06	1264
TTGCAGAATCTTGGTAATAAT	2	LQNLGNN	5.86003e-08	317649	TTGCAGAATCTTGGTAATAAT	60	LQNLGNN	2.12074e-06	2095	TTGCAGAATCTTGGTAATAAT	315	LQNLGNN	7.68625e-06	949
GGTACTGGTCTCCCTTATAGT	3	GTGLPYS	8.79005e-08	299121	GGTACTGGTCTCCCTTATAGT	50	GTGLPYS	1.76729e-06	2352	GGTACTGGTCTCCCTTATAGT	471	GTGLPYS	1.14928e-05	822
CTTGTGAATGTGCCTACGAGT	576	LVNVPTS	1.68769e-05	9730	CTTGTGAATGTGCCTACGAGT	31373	LVNVPTS	0.0011089	171	CTTGTGAATGTGCCTACGAGT	90376	LVNVPTS	0.00220525	66
ACTTCTCCGAATCAGATGCTT	804	TSPNQML	2.35573e-05	7646	ACTTCTCCGAATCAGATGCTT	41398	TSPNQML	0.00146324	119	ACTTCTCCGAATCAGATGCTT	124714	TSPNQML	0.00304312	52
AAGGATACGACGCCTTTTAAT	1853	KDTTPFN	5.42932e-05	3623	AAGGATACGACGCCTTTTAAT	30791	KDTTPFN	0.00108833	178	AAGGATACGACGCCTTTTAAT	285744	KDTTPFN	0.00697238	27
CATCAGCCTAATCCTTCTGAT	5	HQPNPSD	1.46501e-07	212465	CATCAGCCTAATCCTTCTGAT	220	HQPNPSD	7.77606e-06	1355	CATCAGCCTAATCCTTCTGAT	757	HQPNPSD	1.84714e-05	684
GAGCCGCGTATTCCTGCTACT	2206	EPRIPAT	6.46361e-05	3000	GAGCCGCGTATTCCTGCTACT	54270	EPRIPAT	0.00191821	68	GAGCCGCGTATTCCTGCTACT	332703	EPRIPAT	0.00811822	22
ACGAGTACGAAGCTGCCTTTT	4693	TSTKLPF	0.000137506	1144	ACGAGTACGAAGCTGCCTTTT	242299	TSTKLPF	0.00856423	13	ACGAGTACGAAGCTGCCTTTT	704971	TSTKLPF	0.0172019	10
TTGCCGAATATTGGTAATAAT	1	LPNIGNN	2.93002e-08	594169	TTGCCGAATATTGGTAATAAT	16	LPNIGNN	5.65532e-07	5636	TTGCCGAATATTGGTAATAAT	149	LPNIGNN	3.63572e-06	1297
CTGACTCCTACTATTGTTTCT	2134	LTPTIVS	6.25265e-05	3119	CTGACTCCTACTATTGTTTCT	648260	LTPTIVS	0.0229132	4	CTGACTCCTACTATTGTTTCT	317649	LTPTIVS	0.00775089	24
AAGCAGTTGCCGTTGAATGCT	1	KQLPLNA	2.93002e-08	405568	AAGCAGTTGCCGTTGAATGCT	17	KQLPLNA	6.00877e-07	5295	AAGCAGTTGCCGTTGAATGCT	148	KQLPLNA	3.61132e-06	1300
CGTGATGCTCCTGCTATTATT	115	RDAPAII	3.36952e-06	22267	CGTGATGCTCCTGCTATTATT	14915	RDAPAII	0.000527182	377	CGTGATGCTCCTGCTATTATT	16960	RDAPAII	0.000413838	189
AAGAGTCATTTGCATACTGAT	1	KSHLHTD	2.93002e-08	470207	AAGAGTCATTTGCATACTGAT	17	KSHLHTD	6.00877e-07	5396	AAGAGTCATTTGCATACTGAT	144	KSHLHTD	3.51372e-06	1317
GGTACTGGTCTTCTTTATAGT	1	GTGLLYS	2.93002e-08	585378	GGTACTGGTCTTCTTTATAGT	43	GTGLLYS	1.51987e-06	2597	GGTACTGGTCTTCTTTATAGT	142	GTGLLYS	3.46491e-06	1331
ATTCATCATGTTCCGGCTTAT	1	IHHVPAY	2.93002e-08	614945	ATTCATCATGTTCCGGCTTAT	30	IHHVPAY	1.06037e-06	3448	ATTCATCATGTTCCGGCTTAT	142	IHHVPAY	3.46491e-06	1333
TCTACTTATGAGCATCTTGAG	1	STYEHLE	2.93002e-08	550640	TCTACTTATGAGCATCTTGAG	45	STYEHLE	1.59056e-06	2509	TCTACTTATGAGCATCTTGAG	141	STYEHLE	3.44051e-06	1335
AAGGATACGACGCATTTTAAT	1	KDTTHFN	2.93002e-08	431649	AAGGATACGACGCATTTTAAT	14	KDTTHFN	4.9484e-07	6271	AAGGATACGACGCATTTTAAT	141	KDTTHFN	3.44051e-06	1337
AGTGCTTCTATTCATATTAGT	2	SASIHIS	5.86003e-08	372004	AGTGCTTCTATTCATATTAGT	80	SASIHIS	2.82766e-06	1794	AGTGCTTCTATTCATATTAGT	281	SASIHIS	6.85663e-06	999
TTGCCGAATCTTTGTAATAAT	2	LPNLCNN	5.86003e-08	371768	TTGCCGAATCTTTGTAATAAT	37	LPNLCNN	1.30779e-06	2932	TTGCCGAATCTTTGTAATAAT	280	LPNLCNN	6.83222e-06	1003
GCTGGGCATGCTGATTTTCTT	1	AGHADFL	2.93002e-08	596804	GCTGGGCATGCTGATTTTCTT	35	AGHADFL	1.2371e-06	3042	GCTGGGCATGCTGATTTTCTT	140	AGHADFL	3.41611e-06	1345
CAGAGTAATCATCCTACTGAT	1	QSNHPTD	2.93002e-08	406286	CAGAGTAATCATCCTACTGAT	7	QSNHPTD	2.4742e-07	10701	CAGAGTAATCATCCTACTGAT	140	QSNHPTD	3.41611e-06	1340
TCCACTTATGAGCATCTTAAG	1	STYEHLK	2.93002e-08	450901	TCCACTTATGAGCATCTTAAG	23	STYEHLK	8.12952e-07	4245	TCCACTTATGAGCATCTTAAG	140	STYEHLK	3.41611e-06	1348
GTTACTGCGAAGCCTATGCCT	1	VTAKPMP	2.93002e-08	634774	GTTACTGCGAAGCCTATGCCT	26	VTAKPMP	9.18989e-07	3853	GTTACTGCGAAGCCTATGCCT	139	VTAKPMP	3.39171e-06	1350
CATACGAATCCTTTTCCTACG	455	HTNPFPT	1.33316e-05	11359	CATACGAATCCTTTTCCTACG	49727	HTNPFPT	0.00175764	87	CATACGAATCCTTTTCCTACG	63175	HTNPFPT	0.00154152	86
TTGAAGCTTCCTATTGTTGAT	222	LKLPIVD	6.50464e-06	16673	TTGAAGCTTCCTATTGTTGAT	20704	LKLPIVD	0.000731798	274	TTGAAGCTTCCTATTGTTGAT	30763	LKLPIVD	0.000750642	128
ACGAGTACGAAGCTGCATTTT	3	TSTKLHF	8.79005e-08	285736	ACGAGTACGAAGCTGCATTTT	152	TSTKLHF	5.37255e-06	1450	ACGAGTACGAAGCTGCATTTT	415	TSTKLHF	1.01263e-05	855
AGTGCTTCTATTCCTATTAGT	1481	SASIPIS	4.33935e-05	4565	AGTGCTTCTATTCCTATTAGT	54261	SASIPIS	0.00191789	69	AGTGCTTCTATTCCTATTAGT	204461	SASIPIS	0.00498901	36
GCTGAGCATGCTGATTTCCTT	1	AEHADFL	2.93002e-08	666118	GCTGAGCATGCTGATTTCCTT	19	AEHADFL	6.71569e-07	5006	GCTGAGCATGCTGATTTCCTT	138	AEHADFL	3.36731e-06	1355
GTTCAGAATTATCCGATTGAT	1	VQNYPID	2.93002e-08	506860	GTTCAGAATTATCCGATTGAT	39	VQNYPID	1.37848e-06	2816	GTTCAGAATTATCCGATTGAT	138	VQNYPID	3.36731e-06	1354
GAGCAGCGTATTCCTGCTACT	2	EQRIPAT	5.86003e-08	374414	GAGCAGCGTATTCCTGCTACT	32	EQRIPAT	1.13106e-06	3286	GAGCAGCGTATTCCTGCTACT	275	EQRIPAT	6.71022e-06	1014
ACGAATGCTCAGACTTATATT	27	TNAQTYI	7.91104e-07	63148	ACGAATGCTCAGACTTATATT	13100	TNAQTYI	0.000463029	421	ACGAATGCTCAGACTTATATT	3706	TNAQTYI	9.04294e-05	397
CATAAGCCTTGGAGTATTGCT	1	HKPWSIA	2.93002e-08	452569	CATAAGCCTTGGAGTATTGCT	60	HKPWSIA	2.12074e-06	2100	CATAAGCCTTGGAGTATTGCT	136	HKPWSIA	3.31851e-06	1364
CATCAGCCGAATCCTTTTGAT	3	HQPNPFD	8.79005e-08	277644	CATCAGCCGAATCCTTTTGAT	157	HQPNPFD	5.54928e-06	1439	CATCAGCCGAATCCTTTTGAT	407	HQPNPFD	9.93113e-06	862
CAGCAGCCGACTCCGAAGACT	1	QQPTPKT	2.93002e-08	438302	CAGCAGCCGACTCCGAAGACT	42	QQPTPKT	1.48452e-06	2641	CAGCAGCCGACTCCGAAGACT	135	QQPTPKT	3.29411e-06	1366
AATCCTCAGCATCATTTGGCG	1	NPQHHLA	2.93002e-08	688841	AATCCTCAGCATCATTTGGCG	54	NPQHHLA	1.90867e-06	2251	AATCCTCAGCATCATTTGGCG	134	NPQHHLA	3.26971e-06	1372
CATAATAATCATCCTACTGAT	2	HNNHPTD	5.86003e-08	359146	CATAATAATCATCCTACTGAT	32	HNNHPTD	1.13106e-06	3257	CATAATAATCATCCTACTGAT	266	HNNHPTD	6.49061e-06	1029
ACGACTGGGACGCCTATTCAT	1	TTGTPIH	2.93002e-08	528578	ACGACTGGGACGCCTATTCAT	43	TTGTPIH	1.51987e-06	2621	ACGACTGGGACGCCTATTCAT	133	TTGTPIH	3.24531e-06	1380
AAGGATACTACGCCTTTTAAT	1	KDTTPFN	2.93002e-08	633706	AAGGATACTACGCCTTTTAAT	20	KDTTPFN	7.06915e-07	4770	AAGGATACTACGCCTTTTAAT	133	KDTTPFN	3.24531e-06	1374
GAGCCGCGTATTCCTACTACT	2	EPRIPTT	5.86003e-08	372575	GAGCCGCGTATTCCTACTACT	22	EPRIPTT	7.77606e-07	4438	GAGCCGCGTATTCCTACTACT	265	EPRIPTT	6.46621e-06	1033
AATACTACTACTCCTATTTCT	2	NTTTPIS	5.86003e-08	371166	AATACTACTACTCCTATTTCT	93	NTTTPIS	3.28715e-06	1696	AATACTACTACTCCTATTTCT	265	NTTTPIS	6.46621e-06	1032
CACCAGCCTAATCCTTTTGAT	3	HQPNPFD	8.79005e-08	289465	CACCAGCCTAATCCTTTTGAT	170	HQPNPFD	6.00877e-06	1415	CACCAGCCTAATCCTTTTGAT	396	HQPNPFD	9.66272e-06	872
AATGCGACTCCTAATTTTTTG	24	NATPNFL	7.03204e-07	69630	AATGCGACTCCTAATTTTTTG	5526	NATPNFL	0.00019532	714	AATGCGACTCCTAATTTTTTG	3145	NATPNFL	7.67405e-05	430
CATCAGCCTAAGCCTTTTGAT	6	HQPKPFD	1.75801e-07	207905	CATCAGCCTAAGCCTTTTGAT	421	HQPKPFD	1.48806e-05	1194	CATCAGCCTAAGCCTTTTGAT	784	HQPKPFD	1.91302e-05	676
AGTGAGCAGTTTCATATGCCT	1	SEQFHMP	2.93002e-08	515512	AGTGAGCAGTTTCATATGCCT	36	SEQFHMP	1.27245e-06	3002	AGTGAGCAGTTTCATATGCCT	130	SEQFHMP	3.1721e-06	1393
AGTAAGGTGCCGCATCCTAAT	1	SKVPHPN	2.93002e-08	600047	AGTAAGGTGCCGCATCCTAAT	18	SKVPHPN	6.36223e-07	5138	AGTAAGGTGCCGCATCCTAAT	130	SKVPHPN	3.1721e-06	1395
ACGTCTACTACTCCTAAGGAT	735	TSTTPKD	2.15356e-05	8168	ACGTCTACTACTCCTAAGGAT	20179	TSTTPKD	0.000713241	281	ACGTCTACTACTCCTAAGGAT	94390	TSTTPKD	0.00230319	64
TTGCCTAATCTTGGTAATAAT	2	LPNLGNN	5.86003e-08	313697	TTGCCTAATCTTGGTAATAAT	37	LPNLGNN	1.30779e-06	2892	TTGCCTAATCTTGGTAATAAT	253	LPNLGNN	6.1734e-06	1049
CATCAGCCTACTCCTTTTGAT	6	HQPTPFD	1.75801e-07	206959	CATCAGCCTACTCCTTTTGAT	403	HQPTPFD	1.42443e-05	1206	CATCAGCCTACTCCTTTTGAT	754	HQPTPFD	1.83982e-05	685
GAGATGGGGTGTGTGAAGAGT	2	EMGCVKS	5.86003e-08	336179	GAGATGGGGTGTGTGAAGAGT	2349	EMGCVKS	8.30271e-05	931	GAGATGGGGTGTGTGAAGAGT	250	EMGCVKS	6.1002e-06	1053
CATCAGCCTAATCCTTTTTAT	4	HQPNPFY	1.17201e-07	262187	CATCAGCCTAATCCTTTTTAT	263	HQPNPFY	9.29593e-06	1315	CATCAGCCTAATCCTTTTTAT	498	HQPNPFY	1.21516e-05	802
TTGCTTACGGGTCAGCCTAAT	2	LLTGQPN	5.86003e-08	340033	TTGCTTACGGGTCAGCCTAAT	35	LLTGQPN	1.2371e-06	3083	TTGCTTACGGGTCAGCCTAAT	249	LLTGQPN	6.0758e-06	1058
CATCAGCCTAATCCGTTTGAT	3	HQPNPFD	8.79005e-08	281513	CATCAGCCTAATCCGTTTGAT	192	HQPNPFD	6.78638e-06	1390	CATCAGCCTAATCCGTTTGAT	373	HQPNPFD	9.1015e-06	897
TTGCTTACGGGTCCGCCTGAT	1	LLTGPPD	2.93002e-08	654442	TTGCTTACGGGTCCGCCTGAT	12	LLTGPPD	4.24149e-07	7302	TTGCTTACGGGTCCGCCTGAT	124	LLTGPPD	3.0257e-06	1425
GGTACTGGTCTTCCTTAGAGT	1	GTGLP_S	2.93002e-08	528233	GGTACTGGTCTTCCTTAGAGT	15	GTGLP_S	5.30186e-07	6134	GGTACTGGTCTTCCTTAGAGT	124	GTGLP_S	3.0257e-06	1428
ACGACGGTGACGCCTATTCAT	1	TTVTPIH	2.93002e-08	488125	ACGACGGTGACGCCTATTCAT	48	TTVTPIH	1.69659e-06	2422	ACGACGGTGACGCCTATTCAT	124	TTVTPIH	3.0257e-06	1424
ACGCCTCCGCCTACGTTGGAT	482	TPPPTLD	1.41227e-05	10956	ACGCCTCCGCCTACGTTGGAT	23182	TPPPTLD	0.000819385	242	ACGCCTCCGCCTACGTTGGAT	59384	TPPPTLD	0.00144902	88
TTGACTCCTATGGTGGAGTTG	13	LTPMVEL	3.80902e-07	123802	TTGACTCCTATGGTGGAGTTG	7847	LTPMVEL	0.000277358	595	TTGACTCCTATGGTGGAGTTG	1594	LTPMVEL	3.88949e-05	528
AATGATAAGTTTAGGATTGCT	1	NDKFRIA	2.93002e-08	573117	AATGATAAGTTTAGGATTGCT	2	NDKFRIA	7.06915e-08	25813	AATGATAAGTTTAGGATTGCT	121	NDKFRIA	2.9525e-06	1446
CTGCCTCCTACTATTGTTTCT	1	LPPTIVS	2.93002e-08	582589	CTGCCTCCTACTATTGTTTCT	330	LPPTIVS	1.16641e-05	1264	CTGCCTCCTACTATTGTTTCT	120	LPPTIVS	2.9281e-06	1452
GGTTCTGGTCTTCCTTATAGT	1	GSGLPYS	2.93002e-08	561863	GGTTCTGGTCTTCCTTATAGT	33	GSGLPYS	1.16641e-06	3170	GGTTCTGGTCTTCCTTATAGT	120	GSGLPYS	2.9281e-06	1449
TCTACTTATGAGCAGCTTAAG	1	STYEQLK	2.93002e-08	564199	TCTACTTATGAGCAGCTTAAG	32	STYEQLK	1.13106e-06	3243	TCTACTTATGAGCAGCTTAAG	120	STYEQLK	2.9281e-06	1450
GAGCCTCGTATTCCTGCTACT	1	EPRIPAT	2.93002e-08	575276	GAGCCTCGTATTCCTGCTACT	28	EPRIPAT	9.8968e-07	3621	GAGCCTCGTATTCCTGCTACT	120	EPRIPAT	2.9281e-06	1451
GGGCCGTTGCAGCTTGTTACT	1	GPLQLVT	2.93002e-08	556282	GGGCCGTTGCAGCTTGTTACT	32	GPLQLVT	1.13106e-06	3237	GGGCCGTTGCAGCTTGTTACT	118	GPLQLVT	2.87929e-06	1459
CATACTCCGCAGGTTGATCTT	229	HTPQVDL	6.70974e-06	16461	CATACTCCGCAGGTTGATCTT	12226	HTPQVDL	0.000432137	452	CATACTCCGCAGGTTGATCTT	26688	HTPQVDL	0.000651209	134
CCGAAGATTCCTGTTGTTAGT	2244	PKIPVVS	6.57496e-05	2954	CCGAAGATTCCTGTTGTTAGT	67057	PKIPVVS	0.00237018	54	CCGAAGATTCCTGTTGTTAGT	260064	PKIPVVS	0.00634577	30
CATCAGCCTAATCCTTTTGTT	3	HQPNPFV	8.79005e-08	277892	CATCAGCCTAATCCTTTTGTT	181	HQPNPFV	6.39758e-06	1403	CATCAGCCTAATCCTTTTGTT	345	HQPNPFV	8.41828e-06	916
CATACGAAGCAGGGGCTTAGT	568	HTKQGLS	1.66425e-05	9818	CATACGAAGCAGGGGCTTAGT	69466	HTKQGLS	0.00245533	48	CATACGAAGCAGGGGCTTAGT	65175	HTKQGLS	0.00159032	80
CAGTCTACGTTTCCTATTGAG	451	QSTFPIE	1.32144e-05	11408	CAGTCTACGTTTCCTATTGAG	23246	QSTFPIE	0.000821647	240	CAGTCTACGTTTCCTATTGAG	51749	QSTFPIE	0.00126272	97
CCGCGTCATCCTTTGCCTGAT	1	PRHPLPD	2.93002e-08	385973	CCGCGTCATCCTTTGCCTGAT	33	PRHPLPD	1.16641e-06	3161	CCGCGTCATCCTTTGCCTGAT	114	PRHPLPD	2.78169e-06	1483
GGTACTGGTCTTCCTTATACT	1	GTGLPYT	2.93002e-08	592738	GGTACTGGTCTTCCTTATACT	17	GTGLPYT	6.00877e-07	5348	GGTACTGGTCTTCCTTATACT	114	GTGLPYT	2.78169e-06	1492
CCTGCTGTGCCTTCGCTTATG	7	PAVPSLM	2.05101e-07	193276	CCTGCTGTGCCTTCGCTTATG	1822	PAVPSLM	6.43999e-05	972	CCTGCTGTGCCTTCGCTTATG	794	PAVPSLM	1.93742e-05	675
AGTGAGCAGTTTCATATGGCG	1	SEQFHMA	2.93002e-08	418085	AGTGAGCAGTTTCATATGGCG	32	SEQFHMA	1.13106e-06	3250	AGTGAGCAGTTTCATATGGCG	113	SEQFHMA	2.75729e-06	1494
GTTGATCTTCTTCCGAAGGAT	90	VDLLPKD	2.63701e-06	24890	GTTGATCTTCTTCCGAAGGAT	3763	VDLLPKD	0.000133006	824	GTTGATCTTCTTCCGAAGGAT	10131	VDLLPKD	0.000247205	259
AGTGGGCAGTTTCATATGGCT	2	SGQFHMA	5.86003e-08	340627	AGTGGGCAGTTTCATATGGCT	50	SGQFHMA	1.76729e-06	2359	AGTGGGCAGTTTCATATGGCT	224	SGQFHMA	5.46578e-06	1087
TCTACTTATCAGCATCTTAAG	1	STYQHLK	2.93002e-08	660598	TCTACTTATCAGCATCTTAAG	12	STYQHLK	4.24149e-07	7317	TCTACTTATCAGCATCTTAAG	112	STYQHLK	2.73289e-06	1501
CATGCTCTTCCTGAGGATTTT	33	HALPEDF	9.66905e-07	51337	CATGCTCTTCCTGAGGATTTT	5234	HALPEDF	0.000185	727	CATGCTCTTCCTGAGGATTTT	3691	HALPEDF	9.00634e-05	399
AGTTCGGGTTTGAATTTGATT	14	SSGLNLI	4.10202e-07	113489	AGTTCGGGTTTGAATTTGATT	1320	SSGLNLI	4.66564e-05	1025	AGTTCGGGTTTGAATTTGATT	1554	SSGLNLI	3.79188e-05	538
AGGGAGCAGTTTCATATGGCT	1	REQFHMA	2.93002e-08	530494	AGGGAGCAGTTTCATATGGCT	34	REQFHMA	1.20175e-06	3155	AGGGAGCAGTTTCATATGGCT	111	REQFHMA	2.70849e-06	1508
ATTCACCATGTTCCGGCTGAT	1	IHHVPAD	2.93002e-08	622478	ATTCACCATGTTCCGGCTGAT	12	IHHVPAD	4.24149e-07	7211	ATTCACCATGTTCCGGCTGAT	110	IHHVPAD	2.68409e-06	1509
CCTGATCATGTTCCGGTTGAT	1	PDHVPVD	2.93002e-08	567052	CCTGATCATGTTCCGGTTGAT	41	PDHVPVD	1.44917e-06	2675	CCTGATCATGTTCCGGTTGAT	110	PDHVPVD	2.68409e-06	1514
GTGCCGTTGCCGCTTGTTACT	2	VPLPLVT	5.86003e-08	348555	GTGCCGTTGCCGCTTGTTACT	59	VPLPLVT	2.0854e-06	2117	GTGCCGTTGCCGCTTGTTACT	219	VPLPLVT	5.34378e-06	1097
GAGATGGTGGGTGTGAAGAGT	4	EMVGVKS	1.17201e-07	258671	GAGATGGTGGGTGTGAAGAGT	5610	EMVGVKS	0.00019829	708	GAGATGGTGGGTGTGAAGAGT	437	EMVGVKS	1.06632e-05	843
TCTGCGCCTCCTACTTTGACT	675	SAPPTLT	1.97776e-05	8707	TCTGCGCCTCCTACTTTGACT	23669	SAPPTLT	0.000836598	233	TCTGCGCCTCCTACTTTGACT	73670	SAPPTLT	0.00179761	75
GAGATGGGGGGCGTGAAGAGT	1	EMGGVKS	2.93002e-08	494371	GAGATGGGGGGCGTGAAGAGT	867	EMGGVKS	3.06447e-05	1088	GAGATGGGGGGCGTGAAGAGT	109	EMGGVKS	2.65969e-06	1522
GATCAGCCTAATCCTTTTGAT	2	DQPNPFD	5.86003e-08	360678	GATCAGCCTAATCCTTTTGAT	227	DQPNPFD	8.02348e-06	1347	GATCAGCCTAATCCTTTTGAT	217	DQPNPFD	5.29497e-06	1101
AATTATAATGCGCCTGCGATT	7	NYNAPAI	2.05101e-07	181012	AATTATAATGCGCCTGCGATT	3904	NYNAPAI	0.00013799	812	AATTATAATGCGCCTGCGATT	758	NYNAPAI	1.84958e-05	683
GCGAGTACGAAGCTGCCTTTT	1	ASTKLPF	2.93002e-08	640225	GCGAGTACGAAGCTGCCTTTT	38	ASTKLPF	1.34314e-06	2865	GCGAGTACGAAGCTGCCTTTT	108	ASTKLPF	2.63529e-06	1530
CATCATCCTAATCCTTTTGAT	25	HHPNPFD	7.32504e-07	68538	CATCATCCTAATCCTTTTGAT	1469	HHPNPFD	5.19229e-05	1009	CATCATCCTAATCCTTTTGAT	2698	HHPNPFD	6.58334e-05	451
GCTGCTCCTCCGATTCATCAT	265	AAPPIHH	7.76454e-06	15318	GCTGCTCCTCCGATTCATCAT	14843	AAPPIHH	0.000524637	379	GCTGCTCCTCCGATTCATCAT	28364	AAPPIHH	0.000692104	133
CATCAGCCTAATCCTTTTGCT	7	HQPNPFA	2.05101e-07	185667	CATCAGCCTAATCCTTTTGCT	345	HQPNPFA	1.21943e-05	1246	CATCAGCCTAATCCTTTTGCT	749	HQPNPFA	1.82762e-05	687
ATTCATCATGTTCCGGCTGGT	1	IHHVPAG	2.93002e-08	611294	ATTCATCATGTTCCGGCTGGT	26	IHHVPAG	9.18989e-07	3836	ATTCATCATGTTCCGGCTGGT	107	IHHVPAG	2.61089e-06	1543
TCGTTGGGTCATCATATGCAG	1	SLGHHMQ	2.93002e-08	388904	TCGTTGGGTCATCATATGCAG	33	SLGHHMQ	1.16641e-06	3162	TCGTTGGGTCATCATATGCAG	106	SLGHHMQ	2.58649e-06	1544
CTTCAGCCTAATCCTTTTGAT	1	LQPNPFD	2.93002e-08	528374	CTTCAGCCTAATCCTTTTGAT	81	LQPNPFD	2.863e-06	1788	CTTCAGCCTAATCCTTTTGAT	106	LQPNPFD	2.58649e-06	1552
CAGAATAATCACCCTACTGAT	1	QNNHPTD	2.93002e-08	612250	CAGAATAATCACCCTACTGAT	17	QNNHPTD	6.00877e-07	5380	CAGAATAATCACCCTACTGAT	106	QNNHPTD	2.58649e-06	1553
AGTGAGCAGTTTCATATGACT	1	SEQFHMT	2.93002e-08	494359	AGTGAGCAGTTTCATATGACT	37	SEQFHMT	1.30779e-06	2934	AGTGAGCAGTTTCATATGACT	106	SEQFHMT	2.58649e-06	1549
AATCAGTCTATTCCTATTCAT	7	NQSIPIH	2.05101e-07	191703	AATCAGTCTATTCCTATTCAT	4	NQSIPIH	1.41383e-07	17978	AATCAGTCTATTCCTATTCAT	739	NQSIPIH	1.80322e-05	693
GTGCAGAATTATCCGATTGAT	2531	VQNYPID	7.41587e-05	2552	GTGCAGAATTATCCGATTGAT	93893	VQNYPID	0.00331872	32	GTGCAGAATTATCCGATTGAT	267140	VQNYPID	0.00651843	29
TCTACTTATGAGCATGTTAAG	1	STYEHVK	2.93002e-08	524227	TCTACTTATGAGCATGTTAAG	2998	STYEHVK	0.000105966	868	TCTACTTATGAGCATGTTAAG	105	STYEHVK	2.56208e-06	1560
GGTACTGGTCTTCCTCATAGT	2	GTGLPHS	5.86003e-08	356431	GGTACTGGTCTTCCTCATAGT	57	GTGLPHS	2.01471e-06	2163	GGTACTGGTCTTCCTCATAGT	209	GTGLPHS	5.09977e-06	1119
GGTACTGGTCTTCCTTATATT	2	GTGLPYI	5.86003e-08	338809	GGTACTGGTCTTCCTTATATT	31	GTGLPYI	1.09572e-06	3375	GGTACTGGTCTTCCTTATATT	209	GTGLPYI	5.09977e-06	1120
GAGATGGGGGGTGTAAAGAGT	1	EMGGVKS	2.93002e-08	535126	GAGATGGGGGGTGTAAAGAGT	1162	EMGGVKS	4.10717e-05	1045	GAGATGGGGGGTGTAAAGAGT	104	EMGGVKS	2.53768e-06	1565
GATGAGCATGCTGATTTTCTT	1	DEHADFL	2.93002e-08	404459	GATGAGCATGCTGATTTTCTT	26	DEHADFL	9.18989e-07	3800	GATGAGCATGCTGATTTTCTT	104	DEHADFL	2.53768e-06	1561
ACTACTAATCCTCATTTGACG	2	TTNPHLT	5.86003e-08	335328	ACTACTAATCCTCATTTGACG	47	TTNPHLT	1.66125e-06	2455	ACTACTAATCCTCATTTGACG	206	TTNPHLT	5.02657e-06	1130
GTTAATCTTGTTCCGCATGAT	1	VNLVPHD	2.93002e-08	623708	GTTAATCTTGTTCCGCATGAT	61	VNLVPHD	2.15609e-06	2077	GTTAATCTTGTTCCGCATGAT	103	VNLVPHD	2.51328e-06	1567
TCGTCGTGTCATCATATGCAG	2	SSCHHMQ	5.86003e-08	370514	TCGTCGTGTCATCATATGCAG	59	SSCHHMQ	2.0854e-06	2134	TCGTCGTGTCATCATATGCAG	205	SSCHHMQ	5.00216e-06	1131
ACGAGTACGGAGCTGCCTTTT	1	TSTELPF	2.93002e-08	473379	ACGAGTACGGAGCTGCCTTTT	29	TSTELPF	1.02503e-06	3546	ACGAGTACGGAGCTGCCTTTT	102	TSTELPF	2.48888e-06	1573
AGTGAGCAGTTTCAGATGGCT	1	SEQFQMA	2.93002e-08	458167	AGTGAGCAGTTTCAGATGGCT	29	SEQFQMA	1.02503e-06	3536	AGTGAGCAGTTTCAGATGGCT	102	SEQFQMA	2.48888e-06	1582
TGTGAGTCGGGTCCGCCGAAT	10	CESGPPN	2.93002e-07	142915	TGTGAGTCGGGTCCGCCGAAT	1834	CESGPPN	6.48241e-05	971	TGTGAGTCGGGTCCGCCGAAT	1014	CESGPPN	2.47424e-05	628
ACGAGTACGAAGCTGCCTTCT	1	TSTKLPS	2.93002e-08	537857	ACGAGTACGAAGCTGCCTTCT	99	TSTKLPS	3.49923e-06	1648	ACGAGTACGAAGCTGCCTTCT	101	TSTKLPS	2.46448e-06	1590
CTTAAGATGGATCAGCTTACT	202	LKMDQLT	5.91863e-06	17470	CTTAAGATGGATCAGCTTACT	24655	LKMDQLT	0.000871449	222	CTTAAGATGGATCAGCTTACT	20232	LKMDQLT	0.000493677	165
AATACGTCGCTTCCTATGTCG	1115	NTSLPMS	3.26697e-05	5871	AATACGTCGCTTCCTATGTCG	38335	NTSLPMS	0.00135498	136	AATACGTCGCTTCCTATGTCG	111544	NTSLPMS	0.00272176	55
CAGAATAATCATCCTACTGAT	4951	QNNHPTD	0.000145065	1064	CAGAATAATCATCCTACTGAT	69127	QNNHPTD	0.00244334	49	CAGAATAATCATCCTACTGAT	492665	QNNHPTD	0.0120214	15
CATCAGCCTAATCCTTTCGAT	7	HQPNPFD	2.05101e-07	190424	CATCAGCCTAATCCTTTCGAT	318	HQPNPFD	1.12399e-05	1272	CATCAGCCTAATCCTTTCGAT	694	HQPNPFD	1.69342e-05	708
AGTGGTAGTGTGTCTTGTAAT	2	SGSVSCN	5.86003e-08	358914	AGTGGTAGTGTGTCTTGTAAT	202	SGSVSCN	7.13984e-06	1375	AGTGGTAGTGTGTCTTGTAAT	198	SGSVSCN	4.83136e-06	1148
AGTAAGGTGCCGCTTCGTAAT	1	SKVPLRN	2.93002e-08	480698	AGTAAGGTGCCGCTTCGTAAT	29	SKVPLRN	1.02503e-06	3548	AGTAAGGTGCCGCTTCGTAAT	99	SKVPLRN	2.41568e-06	1598
CCTCCTAATCCTAATTTTCTT	15	PPNPNFL	4.39502e-07	107784	CCTCCTAATCCTAATTTTCTT	3442	PPNPNFL	0.00012166	839	CCTCCTAATCCTAATTTTCTT	1469	PPNPNFL	3.58448e-05	551
CATCAGCCTAACCCTTTTGAT	6	HQPNPFD	1.75801e-07	195394	CATCAGCCTAACCCTTTTGAT	324	HQPNPFD	1.1452e-05	1266	CATCAGCCTAACCCTTTTGAT	580	HQPNPFD	1.41525e-05	763
ACTCGTCATCCGATTATTACT	2	TRHPIIT	5.86003e-08	333706	ACTCGTCATCCGATTATTACT	149	TRHPIIT	5.26651e-06	1461	ACTCGTCATCCGATTATTACT	192	TRHPIIT	4.68495e-06	1165
GAGGAGCGGGGTTTGGTGACT	1	EERGLVT	2.93002e-08	519055	GAGGAGCGGGGTTTGGTGACT	15	EERGLVT	5.30186e-07	6119	GAGGAGCGGGGTTTGGTGACT	96	EERGLVT	2.34248e-06	1613
ACTGTTCATCCGAATTCTTCG	542	TVHPNSS	1.58807e-05	10129	ACTGTTCATCCGAATTCTTCG	102774	TVHPNSS	0.00363262	29	ACTGTTCATCCGAATTCTTCG	51872	TVHPNSS	0.00126572	96
AGTAAGCAGTTTCATATGGCT	1	SKQFHMA	2.93002e-08	570749	AGTAAGCAGTTTCATATGGCT	26	SKQFHMA	9.18989e-07	3810	AGTAAGCAGTTTCATATGGCT	95	SKQFHMA	2.31808e-06	1620
GAGACTAATCATCATGATATG	1	ETNHHDM	2.93002e-08	657155	GAGACTAATCATCATGATATG	17	ETNHHDM	6.00877e-07	5462	GAGACTAATCATCATGATATG	95	ETNHHDM	2.31808e-06	1621
CCTGAGACGATTCCTACTCAT	79	PETIPTH	2.31471e-06	26636	CCTGAGACGATTCCTACTCAT	3216	PETIPTH	0.000113672	853	CCTGAGACGATTCCTACTCAT	7463	PETIPTH	0.000182103	300
ATTCATCATGTTCTGGCTGAT	2	IHHVLAD	5.86003e-08	378754	ATTCATCATGTTCTGGCTGAT	21	IHHVLAD	7.4226e-07	4617	ATTCATCATGTTCTGGCTGAT	187	IHHVLAD	4.56295e-06	1174
TCTACTTATGAGCATCTTACG	3	STYEHLT	8.79005e-08	269236	TCTACTTATGAGCATCTTACG	53	STYEHLT	1.87332e-06	2254	TCTACTTATGAGCATCTTACG	280	STYEHLT	6.83222e-06	1004
TAGGGGGTTTCTCCTGTTGAT	2	_GVSPVD	5.86003e-08	362162	TAGGGGGTTTCTCCTGTTGAT	32	_GVSPVD	1.13106e-06	3261	TAGGGGGTTTCTCCTGTTGAT	186	_GVSPVD	4.53855e-06	1178
GAGATGGGGGGTGTGAATAGT	2	EMGGVNS	5.86003e-08	316770	GAGATGGGGGGTGTGAATAGT	3299	EMGGVNS	0.000116606	848	GAGATGGGGGGTGTGAATAGT	185	EMGGVNS	4.51415e-06	1182
ACGACGAATTCTCCTAATTTT	58	TTNSPNF	1.69941e-06	32399	ACGACGAATTCTCCTAATTTT	1896	TTNSPNF	6.70155e-05	964	ACGACGAATTCTCCTAATTTT	5348	TTNSPNF	0.000130495	348
CATCAGCCTAATCCCTTTGAT	6	HQPNPFD	1.75801e-07	209687	CATCAGCCTAATCCCTTTGAT	218	HQPNPFD	7.70537e-06	1359	CATCAGCCTAATCCCTTTGAT	552	HQPNPFD	1.34692e-05	771
GCGGGTACTACGCCGATTATG	656	AGTTPIM	1.92209e-05	8859	GCGGGTACTACGCCGATTATG	22792	AGTTPIM	0.0008056	249	GCGGGTACTACGCCGATTATG	58341	AGTTPIM	0.00142357	89
AAGGATGATCTTCCGATGCTT	73	KDDLPML	2.13891e-06	27754	AAGGATGATCTTCCGATGCTT	4200	KDDLPML	0.000148452	783	AAGGATGATCTTCCGATGCTT	6480	KDDLPML	0.000158117	319
ATTCAGACTCCGCCTGTGACT	141	IQTPPVT	4.13132e-06	20437	ATTCAGACTCCGCCTGTGACT	25142	IQTPPVT	0.000888662	218	ATTCAGACTCCGCCTGTGACT	12506	IQTPPVT	0.000305156	227
TCTCATAATGCGCCTAATCTT	2	SHNAPNL	5.86003e-08	348751	TCTCATAATGCGCCTAATCTT	41	SHNAPNL	1.44917e-06	2666	TCTCATAATGCGCCTAATCTT	176	SHNAPNL	4.29454e-06	1200
GGTATTGGTCTTCCTTATAGT	2	GIGLPYS	5.86003e-08	325620	GGTATTGGTCTTCCTTATAGT	55	GIGLPYS	1.94401e-06	2215	GGTATTGGTCTTCCTTATAGT	174	GIGLPYS	4.24574e-06	1204
ACGGGGGATTATAGTTATAAT	141	TGDYSYN	4.13132e-06	20396	ACGGGGGATTATAGTTATAAT	24139	TGDYSYN	0.000853211	227	ACGGGGGATTATAGTTATAAT	12199	TGDYSYN	0.000297665	235
ACGCTTCCTCCTCCTACGGAT	58	TLPPPTD	1.69941e-06	32352	ACGCTTCCTCCTCCTACGGAT	7318	TLPPPTD	0.00025866	615	ACGCTTCCTCCTCCTACGGAT	4963	TLPPPTD	0.000121101	360
TCTACTTATTAGCATCTTAAG	4	STY_HLK	1.17201e-07	253831	TCTACTTATTAGCATCTTAAG	104	STY_HLK	3.67596e-06	1617	TCTACTTATTAGCATCTTAAG	342	STY_HLK	8.34507e-06	920
ACGCGTACGAAGCTGCCTTTT	2	TRTKLPF	5.86003e-08	369894	ACGCGTACGAAGCTGCCTTTT	69	TRTKLPF	2.43886e-06	1952	ACGCGTACGAAGCTGCCTTTT	171	TRTKLPF	4.17254e-06	1211
GTTACTATGCTTCCTGTGTCT	183	VTMLPVS	5.36193e-06	18291	GTTACTATGCTTCCTGTGTCT	12557	VTMLPVS	0.000443836	438	GTTACTATGCTTCCTGTGTCT	15579	VTMLPVS	0.00038014	203
GTTACTGGTCTTCCTTATAGT	2	VTGLPYS	5.86003e-08	371964	GTTACTGGTCTTCCTTATAGT	53	VTGLPYS	1.87332e-06	2269	GTTACTGGTCTTCCTTATAGT	170	VTGLPYS	4.14814e-06	1215
TCTAGTTCTTTTCCTCCGATT	13	SSSFPPI	3.80902e-07	123166	TCTAGTTCTTTTCCTCCGATT	3765	SSSFPPI	0.000133077	822	TCTAGTTCTTTTCCTCCGATT	1096	SSSFPPI	2.67433e-05	611
TCTACTCATGAGCATCTTAAG	2	STHEHLK	5.86003e-08	312848	TCTACTCATGAGCATCTTAAG	36	STHEHLK	1.27245e-06	2950	TCTACTCATGAGCATCTTAAG	168	STHEHLK	4.09933e-06	1217
GAGATTGGGGGTGTGAAGAGT	3	EIGGVKS	8.79005e-08	292673	GAGATTGGGGGTGTGAAGAGT	2817	EIGGVKS	9.95689e-05	884	GAGATTGGGGGTGTGAAGAGT	252	EIGGVKS	6.149e-06	1051
ATGACGTCTGAGATTTTTTCT	45	MTSEIFS	1.31851e-06	38881	ATGACGTCTGAGATTTTTTCT	9409	MTSEIFS	0.000332568	528	ATGACGTCTGAGATTTTTTCT	3762	MTSEIFS	9.17958e-05	394
TCGTCGGGTCATCATATGCAG	4512	SSGHHMQ	0.000132202	1214	TCGTCGGGTCATCATATGCAG	92089	SSGHHMQ	0.00325495	34	TCGTCGGGTCATCATATGCAG	376957	SSGHHMQ	0.00919805	18
ACGACGGGGACGCCTATTCAT	1230	TTGTPIH	3.60392e-05	5394	ACGACGGGGACGCCTATTCAT	27299	TTGTPIH	0.000964903	204	ACGACGGGGACGCCTATTCAT	101067	TTGTPIH	0.00246612	59
CTTACTCCTACTATTGTTTCT	2	LTPTIVS	5.86003e-08	350987	CTTACTCCTACTATTGTTTCT	431	LTPTIVS	1.5234e-05	1190	CTTACTCCTACTATTGTTTCT	164	LTPTIVS	4.00173e-06	1229
CCTCAGCCTAATCCTTTTGAT	2	PQPNPFD	5.86003e-08	343120	CCTCAGCCTAATCCTTTTGAT	131	PQPNPFD	4.63029e-06	1507	CCTCAGCCTAATCCTTTTGAT	164	PQPNPFD	4.00173e-06	1232
CATCCT	1222	HP	3.58048e-05	5420	CATCCT	47053	HP	0.00166312	95	CATCCT	98691	HP	0.00240814	62
AATACTACTACGCATATTTCT	2	NTTTHIS	5.86003e-08	362667	AATACTACTACGCATATTTCT	35	NTTTHIS	1.2371e-06	3047	AATACTACTACGCATATTTCT	160	NTTTHIS	3.90413e-06	1253
CCTACTTATAGTGTGGCTCCT	2	PTYSVAP	5.86003e-08	376661	CCTACTTATAGTGTGGCTCCT	3062	PTYSVAP	0.000108229	864	CCTACTTATAGTGTGGCTCCT	159	PTYSVAP	3.87973e-06	1256
CAGAATAATCATCATACTGAT	6	QNNHHTD	1.75801e-07	204074	CAGAATAATCATCATACTGAT	153	QNNHHTD	5.4079e-06	1445	CAGAATAATCATCATACTGAT	475	QNNHHTD	1.15904e-05	818
TCTCTTACTCCGAATTTTATG	6	SLTPNFM	1.75801e-07	205197	TCTCTTACTCCGAATTTTATG	914	SLTPNFM	3.2306e-05	1083	TCTCTTACTCCGAATTTTATG	471	SLTPNFM	1.14928e-05	823
ATGAGTGCGTTGCCGATTTCT	2129	MSALPIS	6.238e-05	3131	ATGAGTGCGTTGCCGATTTCT	71168	MSALPIS	0.00251548	46	ATGAGTGCGTTGCCGATTTCT	166391	MSALPIS	0.00406007	41
GGTATTCCTCCGGGGGATGGG	208	GIPPGDG	6.09443e-06	17206	GGTATTCCTCCGGGGGATGGG	8198	GIPPGDG	0.000289764	581	GGTATTCCTCCGGGGGATGGG	16065	GIPPGDG	0.000391999	197
CCTCCTCTTCCGGTTACTTCT	42	PPLPVTS	1.23061e-06	41592	CCTCCTCTTCCGGTTACTTCT	3457	PPLPVTS	0.00012219	838	CCTCCTCTTCCGGTTACTTCT	3232	PPLPVTS	7.88634e-05	425
GGGCAGTTGCCGCTTGTTACT	2	GQLPLVT	5.86003e-08	360360	GGGCAGTTGCCGCTTGTTACT	44	GQLPLVT	1.55521e-06	2562	GGGCAGTTGCCGCTTGTTACT	153	GQLPLVT	3.73332e-06	1279
TTGCCGACTCAGGATAGGACT	8	LPTQDRT	2.34401e-07	165731	TTGCCGACTCAGGATAGGACT	10568	LPTQDRT	0.000373534	499	TTGCCGACTCAGGATAGGACT	604	LPTQDRT	1.47381e-05	748
CAGGATAATCATCCTACTGAT	2	QDNHPTD	5.86003e-08	328269	CAGGATAATCATCCTACTGAT	20	QDNHPTD	7.06915e-07	4750	CAGGATAATCATCCTACTGAT	150	QDNHPTD	3.66012e-06	1287
GAGCCGCGTATTACTGCTACT	2	EPRITAT	5.86003e-08	334862	GAGCCGCGTATTACTGCTACT	37	EPRITAT	1.30779e-06	2933	GAGCCGCGTATTACTGCTACT	150	EPRITAT	3.66012e-06	1290
AGTGAGCAGCTTCATATGGCT	2	SEQLHMA	5.86003e-08	308927	AGTGAGCAGCTTCATATGGCT	42	SEQLHMA	1.48452e-06	2629	AGTGAGCAGCTTCATATGGCT	148	SEQLHMA	3.61132e-06	1299
CCGGAGTTTGTTCCTACTAAT	251	PEFVPTN	7.35434e-06	15737	CCGGAGTTTGTTCCTACTAAT	10989	PEFVPTN	0.000388414	486	CCGGAGTTTGTTCCTACTAAT	18573	PEFVPTN	0.000453196	175
GCTGAGCATGCCGATTTTCTT	2	AEHADFL	5.86003e-08	352666	GCTGAGCATGCCGATTTTCTT	21	AEHADFL	7.4226e-07	4512	GCTGAGCATGCCGATTTTCTT	147	AEHADFL	3.58692e-06	1303
AGTTAGCAGTTTCATATGGCT	4	S_QFHMA	1.17201e-07	260936	AGTTAGCAGTTTCATATGGCT	71	S_QFHMA	2.50955e-06	1929	AGTTAGCAGTTTCATATGGCT	292	S_QFHMA	7.12503e-06	981
CATTCGGAGCTGTATACTGCT	62	HSELYTA	1.81661e-06	30828	CATTCGGAGCTGTATACTGCT	11426	HSELYTA	0.00040386	475	CATTCGGAGCTGTATACTGCT	4475	HSELYTA	0.000109194	371
ACGGGTACGAAGCTGCCTTTT	2	TGTKLPF	5.86003e-08	348898	ACGGGTACGAAGCTGCCTTTT	72	TGTKLPF	2.54489e-06	1897	ACGGGTACGAAGCTGCCTTTT	143	TGTKLPF	3.48931e-06	1323
CATCAGCCTAATCGTTTTGAT	2	HQPNRFD	5.86003e-08	349530	CATCAGCCTAATCGTTTTGAT	83	HQPNRFD	2.9337e-06	1771	CATCAGCCTAATCGTTTTGAT	142	HQPNRFD	3.46491e-06	1328
ATTCATCATGTTCCGGCTGCT	3	IHHVPAA	8.79005e-08	295593	ATTCATCATGTTCCGGCTGCT	22	IHHVPAA	7.77606e-07	4389	ATTCATCATGTTCCGGCTGCT	212	IHHVPAA	5.17297e-06	1116
CCTAAGACGGAGTTGCCGTGG	93	PKTELPW	2.72491e-06	24567	CCTAAGACGGAGTTGCCGTGG	4376	PKTELPW	0.000154673	772	CCTAAGACGGAGTTGCCGTGG	6560	PKTELPW	0.000160069	317
TCTACTTATGAGAATCTTAAG	4	STYENLK	1.17201e-07	236259	TCTACTTATGAGAATCTTAAG	76	STYENLK	2.68628e-06	1834	TCTACTTATGAGAATCTTAAG	280	STYENLK	6.83222e-06	1001
GATCAGACGACTCATACGAGG	68	DQTTHTR	1.99241e-06	29023	GATCAGACGACTCATACGAGG	59085	DQTTHTR	0.0020884	60	GATCAGACGACTCATACGAGG	4668	DQTTHTR	0.000113903	364
GGTACTGATCTTCCTTATAGT	2	GTDLPYS	5.86003e-08	356390	GGTACTGATCTTCCTTATAGT	58	GTDLPYS	2.05005e-06	2144	GGTACTGATCTTCCTTATAGT	137	GTDLPYS	3.34291e-06	1356
GGTACTGGTCTTCCCTATAGT	2	GTGLPYS	5.86003e-08	309340	GGTACTGGTCTTCCCTATAGT	26	GTGLPYS	9.18989e-07	3790	GGTACTGGTCTTCCCTATAGT	136	GTGLPYS	3.31851e-06	1362
GTGCAGAATTATCAGATTGAT	4	VQNYQID	1.17201e-07	258946	GTGCAGAATTATCAGATTGAT	78	VQNYQID	2.75697e-06	1818	GTGCAGAATTATCAGATTGAT	271	VQNYQID	6.61262e-06	1021
AGTGGTAGTGTGTCTTTGAAT	6	SGSVSLN	1.75801e-07	197529	AGTGGTAGTGTGTCTTTGAAT	333	SGSVSLN	1.17701e-05	1259	AGTGGTAGTGTGTCTTTGAAT	402	SGSVSLN	9.80912e-06	868
CCGGATAATTTGCCTCTTACG	12	PDNLPLT	3.51602e-07	132478	CCGGATAATTTGCCTCTTACG	160	PDNLPLT	5.65532e-06	1437	CCGGATAATTTGCCTCTTACG	799	PDNLPLT	1.94962e-05	674
GTTAATCTTGTGCCGCATGAT	1580	VNLVPHD	4.62942e-05	4279	GTTAATCTTGTGCCGCATGAT	49214	VNLVPHD	0.0017395	90	GTTAATCTTGTGCCGCATGAT	103663	VNLVPHD	0.00252946	58
ACGAGTACGAAGCTTCCTTTT	5	TSTKLPF	1.46501e-07	226210	ACGAGTACGAAGCTTCCTTTT	832	TSTKLPF	2.94076e-05	1100	ACGAGTACGAAGCTTCCTTTT	328	TSTKLPF	8.00346e-06	936
GATCCGCGTATTCCTGCTACT	6	DPRIPAT	1.75801e-07	202171	GATCCGCGTATTCCTGCTACT	95	DPRIPAT	3.35784e-06	1682	GATCCGCGTATTCCTGCTACT	391	DPRIPAT	9.54071e-06	877
GCTCGGAATGTTCCTATGAAT	256	ARNVPMN	7.50084e-06	15592	GCTCGGAATGTTCCTATGAAT	13099	ARNVPMN	0.000462994	422	GCTCGGAATGTTCCTATGAAT	16348	ARNVPMN	0.000398904	192
CATCATAAGATGCTGGTGACT	4	HHKMLVT	1.17201e-07	264409	CATCATAAGATGCTGGTGACT	8	HHKMLVT	2.82766e-07	10492	CATCATAAGATGCTGGTGACT	250	HHKMLVT	6.1002e-06	1057
CATATTGCTTTGCCTACTAAT	287	HIALPTN	8.40915e-06	14690	CATATTGCTTTGCCTACTAAT	3933	HIALPTN	0.000139015	808	CATATTGCTTTGCCTACTAAT	17902	HIALPTN	0.000436823	184
GGGTATAAGACTGAGCCTAAG	13	GYKTEPK	3.80902e-07	118656	GGGTATAAGACTGAGCCTAAG	20	GYKTEPK	7.06915e-07	4734	GGGTATAAGACTGAGCCTAAG	810	GYKTEPK	1.97647e-05	669
AATCCTGCTACTCCGATGAAT	2	NPATPMN	5.86003e-08	332524	AATCCTGCTACTCCGATGAAT	26	NPATPMN	9.18989e-07	3854	AATCCTGCTACTCCGATGAAT	124	NPATPMN	3.0257e-06	1422
GCTCATACTATGCTTGATAAG	11	AHTMLDK	3.22302e-07	133473	GCTCATACTATGCTTGATAAG	21811	AHTMLDK	0.000770926	259	GCTCATACTATGCTTGATAAG	682	AHTMLDK	1.66413e-05	715
AATACTGGTTATGATCATCTT	21	NTGYDHL	6.15303e-07	81211	AATACTGGTTATGATCATCTT	910	NTGYDHL	3.21646e-05	1085	AATACTGGTTATGATCATCTT	1282	NTGYDHL	3.12818e-05	580
TCTACTTATAAGCATCTTAAG	2	STYKHLK	5.86003e-08	353259	TCTACTTATAAGCATCTTAAG	23	STYKHLK	8.12952e-07	4212	TCTACTTATAAGCATCTTAAG	122	STYKHLK	2.9769e-06	1439
AATCCTCCGCATCATTTGGAG	3	NPPHHLE	8.79005e-08	276058	AATCCTCCGCATCATTTGGAG	26	NPPHHLE	9.18989e-07	3839	AATCCTCCGCATCATTTGGAG	181	NPPHHLE	4.41655e-06	1192
CATCAGCCTCATCCTTTTGAT	5	HQPHPFD	1.46501e-07	221884	CATCAGCCTCATCCTTTTGAT	164	HQPHPFD	5.7967e-06	1425	CATCAGCCTCATCCTTTTGAT	301	HQPHPFD	7.34464e-06	970
GGTACTGGTCTTCCTTATAGC	2	GTGLPYS	5.86003e-08	324762	GGTACTGGTCTTCCTTATAGC	31	GTGLPYS	1.09572e-06	3339	GGTACTGGTCTTCCTTATAGC	120	GTGLPYS	2.9281e-06	1453
CCGAGTACTCAGAATTCTATT	516	PSTQNSI	1.51189e-05	10501	CCGAGTACTCAGAATTCTATT	8692	PSTQNSI	0.000307225	561	CCGAGTACTCAGAATTCTATT	30413	PSTQNSI	0.000742102	130
CAGAATAATAATCCTACTGAT	2	QNNNPTD	5.86003e-08	331042	CAGAATAATAATCCTACTGAT	21	QNNNPTD	7.4226e-07	4572	CAGAATAATAATCCTACTGAT	117	QNNNPTD	2.85489e-06	1466
CCTGCTGATATTCCGACGATG	177	PADIPTM	5.18613e-06	18519	CCTGCTGATATTCCGACGATG	8656	PADIPTM	0.000305953	562	CCTGCTGATATTCCGACGATG	10274	PADIPTM	0.000250694	257
TATAAGGGTGCTTCTTCGGAT	1626	YKGASSD	4.76421e-05	4156	TATAAGGGTGCTTCTTCGGAT	1625021	YKGASSD	0.0574375	2	TATAAGGGTGCTTCTTCGGAT	93931	YKGASSD	0.00229199	65
CATCTGCCTAATCCTTTTGAT	2	HLPNPFD	5.86003e-08	365159	CATCTGCCTAATCCTTTTGAT	50	HLPNPFD	1.76729e-06	2351	CATCTGCCTAATCCTTTTGAT	114	HLPNPFD	2.78169e-06	1482
ATGAGTGCGTTGCAGATTTCT	2	MSALQIS	5.86003e-08	322460	ATGAGTGCGTTGCAGATTTCT	51	MSALQIS	1.80263e-06	2311	ATGAGTGCGTTGCAGATTTCT	114	MSALQIS	2.78169e-06	1493
TCTGCTTATGAGCATCTTAAG	2	SAYEHLK	5.86003e-08	383564	TCTGCTTATGAGCATCTTAAG	35	SAYEHLK	1.2371e-06	3093	TCTGCTTATGAGCATCTTAAG	112	SAYEHLK	2.73289e-06	1502
AATTTTAGTGGTATTAATCTG	46	NFSGINL	1.34781e-06	38226	AATTTTAGTGGTATTAATCTG	3209	NFSGINL	0.000113424	854	AATTTTAGTGGTATTAATCTG	2573	NFSGINL	6.27833e-05	459
GGTACTGGTCATCCTTATAGT	2	GTGHPYS	5.86003e-08	374980	GGTACTGGTCATCCTTATAGT	5	GTGHPYS	1.76729e-07	15080	GGTACTGGTCATCCTTATAGT	111	GTGHPYS	2.70849e-06	1505
TCGTCTGGTCATCATATGCAG	11	SSGHHMQ	3.22302e-07	137823	TCGTCTGGTCATCATATGCAG	186	SSGHHMQ	6.57431e-06	1396	TCGTCTGGTCATCATATGCAG	609	SSGHHMQ	1.48601e-05	742
GCGAATAATCATATGAATAAT	29	ANNHMNN	8.49705e-07	59274	GCGAATAATCATATGAATAAT	17149	ANNHMNN	0.000606144	322	GCGAATAATCATATGAATAAT	1602	ANNHMNN	3.90901e-05	527
TCGTAGGGTCATCATATGCAG	3	S_GHHMQ	8.79005e-08	277247	TCGTAGGGTCATCATATGCAG	47	S_GHHMQ	1.66125e-06	2451	TCGTAGGGTCATCATATGCAG	165	S_GHHMQ	4.02613e-06	1225
GGTACTGGTCTTCCTTATAGG	2	GTGLPYR	5.86003e-08	367759	GGTACTGGTCTTCCTTATAGG	31	GTGLPYR	1.09572e-06	3350	GGTACTGGTCTTCCTTATAGG	110	GTGLPYR	2.68409e-06	1511
CTTGGGCTTACGCCTCTGTCG	186	LGLTPLS	5.44983e-06	18156	CTTGGGCTTACGCCTCTGTCG	9783	LGLTPLS	0.000345787	520	CTTGGGCTTACGCCTCTGTCG	10201	LGLTPLS	0.000248913	258
ACTCTGGATGCTACTTTTTTG	65	TLDATFL	1.90451e-06	29829	ACTCTGGATGCTACTTTTTTG	2974	TLDATFL	0.000105118	869	ACTCTGGATGCTACTTTTTTG	3560	TLDATFL	8.68669e-05	410
GGTACTGGTCTTCCTTATAAT	3	GTGLPYN	8.79005e-08	276447	GGTACTGGTCTTCCTTATAAT	22	GTGLPYN	7.77606e-07	4405	GGTACTGGTCTTCCTTATAAT	164	GTGLPYN	4.00173e-06	1228
AAGCAGTTGCCGATGAATGGT	3	KQLPMNG	8.79005e-08	269706	AAGCAGTTGCCGATGAATGGT	20	KQLPMNG	7.06915e-07	4681	AAGCAGTTGCCGATGAATGGT	163	KQLPMNG	3.97733e-06	1234
GGTACTGCGAAGCATATGCCT	3	GTAKHMP	8.79005e-08	288187	GGTACTGCGAAGCATATGCCT	95	GTAKHMP	3.35784e-06	1673	GGTACTGCGAAGCATATGCCT	163	GTAKHMP	3.97733e-06	1233
GGGCCGCGTATTCCTGCTACT	2	GPRIPAT	5.86003e-08	357450	GGGCCGCGTATTCCTGCTACT	21	GPRIPAT	7.4226e-07	4527	GGGCCGCGTATTCCTGCTACT	108	GPRIPAT	2.63529e-06	1533
GGTACCGGTCTTCCTTATAGT	3	GTGLPYS	8.79005e-08	302888	GGTACCGGTCTTCCTTATAGT	63	GTGLPYS	2.22678e-06	2039	GGTACCGGTCTTCCTTATAGT	162	GTGLPYS	3.95293e-06	1238
AAGAATGGTCAGGTTCTTATG	82	KNGQVLM	2.40261e-06	26003	AAGAATGGTCAGGTTCTTATG	6167	KNGQVLM	0.000217977	674	AAGAATGGTCAGGTTCTTATG	4421	KNGQVLM	0.000107876	373
GAGATGTGGGGTGTGAAGAGT	5	EMWGVKS	1.46501e-07	224087	GAGATGTGGGGTGTGAAGAGT	2636	EMWGVKS	9.31713e-05	907	GAGATGTGGGGTGTGAAGAGT	268	EMWGVKS	6.53942e-06	1027
GGTACTGCGAATCCTATGCCT	5	GTANPMP	1.46501e-07	216824	GGTACTGCGAATCCTATGCCT	148	GTANPMP	5.23117e-06	1463	GGTACTGCGAATCCTATGCCT	268	GTANPMP	6.53942e-06	1028
TCTGGTCATTTGCAGATTGCT	4	SGHLQIA	1.17201e-07	248900	TCTGGTCATTTGCAGATTGCT	40	SGHLQIA	1.41383e-06	2771	TCTGGTCATTTGCAGATTGCT	214	SGHLQIA	5.22177e-06	1108
GGTACTGGTCTTCCTTGTAGT	2	GTGLPCS	5.86003e-08	380671	GGTACTGGTCTTCCTTGTAGT	25	GTGLPCS	8.83643e-07	4017	GGTACTGGTCTTCCTTGTAGT	107	GTGLPCS	2.61089e-06	1542
CTGACCCCTACTATTGTTTCT	2	LTPTIVS	5.86003e-08	340302	CTGACCCCTACTATTGTTTCT	137	LTPTIVS	4.84236e-06	1494	CTGACCCCTACTATTGTTTCT	105	LTPTIVS	2.56208e-06	1558
TTGCCGAATCTTGGTAATAAG	2	LPNLGNK	5.86003e-08	323529	TTGCCGAATCTTGGTAATAAG	19	LPNLGNK	6.71569e-07	4918	TTGCCGAATCTTGGTAATAAG	105	LPNLGNK	2.56208e-06	1559
ACGACGTGGACGCCTATTCAT	3	TTWTPIH	8.79005e-08	288540	ACGACGTGGACGCCTATTCAT	52	TTWTPIH	1.83798e-06	2273	ACGACGTGGACGCCTATTCAT	157	TTWTPIH	3.83093e-06	1267
AGTGAGCAGTTTCATATAGCT	2	SEQFHIA	5.86003e-08	338114	AGTGAGCAGTTTCATATAGCT	23	SEQFHIA	8.12952e-07	4288	AGTGAGCAGTTTCATATAGCT	103	SEQFHIA	2.51328e-06	1569
AATCCTCTTAGTCTTCCGCTG	85	NPLSLPL	2.49051e-06	25582	AATCCTCTTAGTCTTCCGCTG	3694	NPLSLPL	0.000130567	828	AATCCTCTTAGTCTTCCGCTG	4330	NPLSLPL	0.000105655	375
TCTGAGGATCATATGTATAGT	112	SEDHMYS	3.28162e-06	22557	TCTGAGGATCATATGTATAGT	8273	SEDHMYS	0.000292415	579	TCTGAGGATCATATGTATAGT	5692	SEDHMYS	0.000138889	341
AGTACTGGTCTTCCTTATAGT	3	STGLPYS	8.79005e-08	268145	AGTACTGGTCTTCCTTATAGT	40	STGLPYS	1.41383e-06	2729	AGTACTGGTCTTCCTTATAGT	152	STGLPYS	3.70892e-06	1281
ACTTCTCAGAATCAGATGCTT	3	TSQNQML	8.79005e-08	293619	ACTTCTCAGAATCAGATGCTT	44	TSQNQML	1.55521e-06	2560	ACTTCTCAGAATCAGATGCTT	150	TSQNQML	3.66012e-06	1291
AATCATGCTACGCCGATGAAT	3	NHATPMN	8.79005e-08	306020	AATCATGCTACGCCGATGAAT	39	NHATPMN	1.37848e-06	2825	AATCATGCTACGCCGATGAAT	149	NHATPMN	3.63572e-06	1298
GGTACTTGTCTTCCTTATAGT	10	GTCLPYS	2.93002e-07	147082	GGTACTTGTCTTCCTTATAGT	122	GTCLPYS	4.31218e-06	1538	GGTACTTGTCTTCCTTATAGT	491	GTCLPYS	1.19808e-05	810
GGTACTGCGAAGCCTATGCAT	4	GTAKPMH	1.17201e-07	236460	GGTACTGCGAAGCCTATGCAT	94	GTAKPMH	3.3225e-06	1684	GGTACTGCGAAGCCTATGCAT	195	GTAKPMH	4.75816e-06	1156
GAGCATGATTTTACGCGTATG	184	EHDFTRM	5.39123e-06	18249	GAGCATGATTTTACGCGTATG	5157	EHDFTRM	0.000182278	732	GAGCATGATTTTACGCGTATG	8869	EHDFTRM	0.000216411	273
ACGTCTACTACTCCTAATGAT	2	TSTTPND	5.86003e-08	325244	ACGTCTACTACTCCTAATGAT	25	TSTTPND	8.83643e-07	3964	ACGTCTACTACTCCTAATGAT	96	TSTTPND	2.34248e-06	1618
ACTACGCCTGTGCATGAGCTT	312	TTPVHEL	9.14165e-06	14017	ACTACGCCTGTGCATGAGCTT	11579	TTPVHEL	0.000409268	472	ACTACGCCTGTGCATGAGCTT	14901	TTPVHEL	0.000363596	208
ATTTATCATGTTCCGGCTGAT	3	IYHVPAD	8.79005e-08	306964	ATTTATCATGTTCCGGCTGAT	69	IYHVPAD	2.43886e-06	1957	ATTTATCATGTTCCGGCTGAT	142	IYHVPAD	3.46491e-06	1332
CCTCCTAATGTGCCGTTGGAG	232	PPNVPLE	6.79764e-06	16332	CCTCCTAATGTGCCGTTGGAG	6104	PPNVPLE	0.00021575	676	CCTCCTAATGTGCCGTTGGAG	10904	PPNVPLE	0.000266066	252
TATGATTCTAAGCATGCGTCG	571	YDSKHAS	1.67304e-05	9785	TATGATTCTAAGCATGCGTCG	86915	YDSKHAS	0.00307207	36	TATGATTCTAAGCATGCGTCG	26422	YDSKHAS	0.000644718	135
ATCCATCATGTTCCGGCTGAT	3	IHHVPAD	8.79005e-08	265469	ATCCATCATGTTCCGGCTGAT	14	IHHVPAD	4.9484e-07	6163	ATCCATCATGTTCCGGCTGAT	138	IHHVPAD	3.36731e-06	1352
GTGACTTTGCCTAATCTTACT	5	VTLPNLT	1.46501e-07	227518	GTGACTTTGCCTAATCTTACT	19	VTLPNLT	6.71569e-07	4901	GTGACTTTGCCTAATCTTACT	227	VTLPNLT	5.53898e-06	1080
CATAAGCCTGGGAGTATTGCT	1525	HKPGSIA	4.46827e-05	4436	CATAAGCCTGGGAGTATTGCT	28209	HKPGSIA	0.000997068	200	CATAAGCCTGGGAGTATTGCT	68402	HKPGSIA	0.00166906	78
AATCTGAGTACTCTTATTCCG	146	NLSTLIP	4.27782e-06	20076	AATCTGAGTACTCTTATTCCG	15600	NLSTLIP	0.000551393	364	AATCTGAGTACTCTTATTCCG	6447	NLSTLIP	0.000157312	320
AGTGGTAGTGTGTCTTGGGAT	3	SGSVSWD	8.79005e-08	297738	AGTGGTAGTGTGTCTTGGGAT	139	SGSVSWD	4.91306e-06	1491	AGTGGTAGTGTGTCTTGGGAT	132	SGSVSWD	3.22091e-06	1381
TCGTCGGGTCATCATATTCAG	3	SSGHHIQ	8.79005e-08	282488	TCGTCGGGTCATCATATTCAG	24	SSGHHIQ	8.48297e-07	4144	TCGTCGGGTCATCATATTCAG	132	SSGHHIQ	3.22091e-06	1385
CATACTAGTCATACTAATGCG	3552	HTSHTNA	0.000104074	1707	CATACTAGTCATACTAATGCG	84449	HTSHTNA	0.00298491	37	CATACTAGTCATACTAATGCG	156204	HTSHTNA	0.0038115	46
TATAATGGTGCTTCTTCGGAT	4	YNGASSD	1.17201e-07	250004	TATAATGGTGCTTCTTCGGAT	2878	YNGASSD	0.000101725	878	TATAATGGTGCTTCTTCGGAT	173	YNGASSD	4.22134e-06	1208
ACGAGTACGAAGCTGCCGTTT	3	TSTKLPF	8.79005e-08	291555	ACGAGTACGAAGCTGCCGTTT	59	TSTKLPF	2.0854e-06	2122	ACGAGTACGAAGCTGCCGTTT	128	TSTKLPF	3.1233e-06	1402
GGTGCTGGTCTTCCTTATAGT	5	GAGLPYS	1.46501e-07	234881	GGTGCTGGTCTTCCTTATAGT	64	GAGLPYS	2.26213e-06	2028	GGTGCTGGTCTTCCTTATAGT	213	GAGLPYS	5.19737e-06	1113
GGTACTAGTCTTCCTTATAGT	7	GTSLPYS	2.05101e-07	179932	GGTACTAGTCTTCCTTATAGT	49	GTSLPYS	1.73194e-06	2376	GGTACTAGTCTTCCTTATAGT	297	GTSLPYS	7.24704e-06	975
GGTACTGGTCTTCCTTATAGT	23285	GTGLPYS	0.000682254	80	GGTACTGGTCTTCCTTATAGT	209824	GTGLPYS	0.00741638	18	GGTACTGGTCTTCCTTATAGT	982143	GTGLPYS	0.0239651	7
ATGGAGCCTCCTCCGATTGCT	292	MEPPPIA	8.55565e-06	14526	ATGGAGCCTCCTCCGATTGCT	8728	MEPPPIA	0.000308498	558	ATGGAGCCTCCTCCGATTGCT	12269	MEPPPIA	0.000299373	233
AATACGAATACTCCTCTTAGT	3	NTNTPLS	8.79005e-08	306550	AATACGAATACTCCTCTTAGT	49	NTNTPLS	1.73194e-06	2398	AATACGAATACTCCTCTTAGT	126	NTNTPLS	3.0745e-06	1413
GGTACTGGTCCTCCTTATAGT	5	GTGPPYS	1.46501e-07	231859	GGTACTGGTCCTCCTTATAGT	53	GTGPPYS	1.87332e-06	2270	GGTACTGGTCCTCCTTATAGT	206	GTGPPYS	5.02657e-06	1129
TAGTCGGGTCATCATATGCAG	3	_SGHHMQ	8.79005e-08	301835	TAGTCGGGTCATCATATGCAG	45	_SGHHMQ	1.59056e-06	2530	TAGTCGGGTCATCATATGCAG	121	_SGHHMQ	2.9525e-06	1445
GGTACTGCGAAGCCTATGCCT	8691	GTAKPMP	0.000254648	438	GGTACTGCGAAGCCTATGCCT	158591	GTAKPMP	0.00560551	21	GGTACTGCGAAGCCTATGCCT	348179	GTAKPMP	0.00849585	20
GGTACTGGTCTTCCTTATCGT	4	GTGLPYR	1.17201e-07	253055	GGTACTGGTCTTCCTTATCGT	46	GTGLPYR	1.6259e-06	2472	GGTACTGGTCTTCCTTATCGT	160	GTGLPYR	3.90413e-06	1247
CCGAAGATTACTGTTGTTAGT	3	PKITVVS	8.79005e-08	283348	CCGAAGATTACTGTTGTTAGT	28	PKITVVS	9.8968e-07	3682	CCGAAGATTACTGTTGTTAGT	118	PKITVVS	2.87929e-06	1464
GGCACTGGTCTTCCTTATAGT	4	GTGLPYS	1.17201e-07	240563	GGCACTGGTCTTCCTTATAGT	37	GTGLPYS	1.30779e-06	2908	GGCACTGGTCTTCCTTATAGT	157	GTGLPYS	3.83093e-06	1269
GAGAGTCTTCTGCCGGAGTTG	83	ESLLPEL	2.43191e-06	25890	GAGAGTCTTCTGCCGGAGTTG	2646	ESLLPEL	9.35248e-05	905	GAGAGTCTTCTGCCGGAGTTG	3227	ESLLPEL	7.87414e-05	426
GCTAATTTGCCTGTGTCGAAT	1005	ANLPVSN	2.94467e-05	6417	GCTAATTTGCCTGTGTCGAAT	36928	ANLPVSN	0.00130525	143	GCTAATTTGCCTGTGTCGAAT	39053	ANLPVSN	0.000952925	110
GGTACTGGTCTTCATTATAGT	32	GTGLHYS	9.37605e-07	53483	GGTACTGGTCTTCATTATAGT	303	GTGLHYS	1.07098e-05	1286	GGTACTGGTCTTCATTATAGT	1237	GTGLHYS	3.01838e-05	587
CTTATGGATTTGCCTATGGAT	40	LMDLPMD	1.17201e-06	43445	CTTATGGATTTGCCTATGGAT	4598	LMDLPMD	0.00016252	757	CTTATGGATTTGCCTATGGAT	1534	LMDLPMD	3.74308e-05	543
AATCGTCTTCAGATGGGTGAT	4	NRLQMGD	1.17201e-07	257948	AATCGTCTTCAGATGGGTGAT	138	NRLQMGD	4.87771e-06	1492	AATCGTCTTCAGATGGGTGAT	153	NRLQMGD	3.73332e-06	1276
CAGCATAATCATCCTACTGAT	4	QHNHPTD	1.17201e-07	264445	CAGCATAATCATCCTACTGAT	21	QHNHPTD	7.4226e-07	4627	CAGCATAATCATCCTACTGAT	152	QHNHPTD	3.70892e-06	1284
CATAAGCCTGTGAGTATTGCT	3	HKPVSIA	8.79005e-08	274518	CATAAGCCTGTGAGTATTGCT	39	HKPVSIA	1.37848e-06	2801	CATAAGCCTGTGAGTATTGCT	113	HKPVSIA	2.75729e-06	1497
TGTACTGCGAAGCCTATGCCT	5	CTAKPMP	1.46501e-07	233187	TGTACTGCGAAGCCTATGCCT	120	CTAKPMP	4.24149e-06	1552	TGTACTGCGAAGCCTATGCCT	187	CTAKPMP	4.56295e-06	1172
GTTGAGGATCGTCCTTATTCG	3	VEDRPYS	8.79005e-08	292302	GTTGAGGATCGTCCTTATTCG	32	VEDRPYS	1.13106e-06	3253	GTTGAGGATCGTCCTTATTCG	110	VEDRPYS	2.68409e-06	1515
CAGAATAATCATCCTACTGCT	4	QNNHPTA	1.17201e-07	252848	CAGAATAATCATCCTACTGCT	25	QNNHPTA	8.83643e-07	3923	CAGAATAATCATCCTACTGCT	145	QNNHPTA	3.53812e-06	1312
GGTACTGGTCTGCCTTATAGT	4	GTGLPYS	1.17201e-07	263777	GGTACTGGTCTGCCTTATAGT	52	GTGLPYS	1.83798e-06	2304	GGTACTGGTCTGCCTTATAGT	145	GTGLPYS	3.53812e-06	1316
AGTGATTTTACGCCTTTTACG	113	SDFTPFT	3.31092e-06	22461	AGTGATTTTACGCCTTTTACG	2774	SDFTPFT	9.8049e-05	891	AGTGATTTTACGCCTTTTACG	4093	SDFTPFT	9.98725e-05	384
GTTAATTATAGGCCTGATGAT	553	VNYRPDD	1.6203e-05	10011	GTTAATTATAGGCCTGATGAT	10999	VNYRPDD	0.000388768	485	GTTAATTATAGGCCTGATGAT	20007	VNYRPDD	0.000488187	167
ACTCGTCCTCCGATTATTACT	5131	TRPPIIT	0.000150339	1011	ACTCGTCCTCCGATTATTACT	140462	TRPPIIT	0.00496473	23	ACTCGTCCTCCGATTATTACT	183750	TRPPIIT	0.00448365	40
CAGGTTAAGATTCCGATTACG	1359	QVKIPIT	3.98189e-05	4928	CAGGTTAAGATTCCGATTACG	21797	QVKIPIT	0.000770431	261	CAGGTTAAGATTCCGATTACG	48326	QVKIPIT	0.00117919	100
GGTACTGCTAAGCCTATGCCT	3	GTAKPMP	8.79005e-08	278427	GGTACTGCTAAGCCTATGCCT	46	GTAKPMP	1.6259e-06	2491	GGTACTGCTAAGCCTATGCCT	106	GTAKPMP	2.58649e-06	1546
GTGGAGGATCGTCCTTATTCG	3116	VEDRPYS	9.12993e-05	2006	GTGGAGGATCGTCCTTATTCG	29201	VEDRPYS	0.00103213	191	GTGGAGGATCGTCCTTATTCG	106863	VEDRPYS	0.00260754	57
GTGGATGATCGTCCTTATTCG	5	VDDRPYS	1.46501e-07	235322	GTGGATGATCGTCCTTATTCG	62	VDDRPYS	2.19144e-06	2060	GTGGATGATCGTCCTTATTCG	168	VDDRPYS	4.09933e-06	1221
GGTACTGGTCTTACTTATAGT	12	GTGLTYS	3.51602e-07	127860	GGTACTGGTCTTACTTATAGT	72	GTGLTYS	2.54489e-06	1911	GGTACTGGTCTTACTTATAGT	402	GTGLTYS	9.80912e-06	867
GGTACTGCAAAGCCTATGCCT	4	GTAKPMP	1.17201e-07	251646	GGTACTGCAAAGCCTATGCCT	38	GTAKPMP	1.34314e-06	2834	GGTACTGCAAAGCCTATGCCT	132	GTAKPMP	3.22091e-06	1383
ATGATTAGGGATCCTCAGTCT	35	MIRDPQS	1.02551e-06	48925	ATGATTAGGGATCCTCAGTCT	9608	MIRDPQS	0.000339602	523	ATGATTAGGGATCCTCAGTCT	1130	MIRDPQS	2.75729e-05	605
ACTTCTCCTGTGATGATGGCT	679	TSPVMMA	1.98948e-05	8652	ACTTCTCCTGTGATGATGGCT	17002	TSPVMMA	0.000600948	326	ACTTCTCCTGTGATGATGGCT	21913	TSPVMMA	0.000534695	153
ATTCATCATGTTCCGACTGAT	5	IHHVPTD	1.46501e-07	215745	ATTCATCATGTTCCGACTGAT	52	IHHVPTD	1.83798e-06	2286	ATTCATCATGTTCCGACTGAT	161	IHHVPTD	3.92853e-06	1244
TCTACTCCTAATTTGTTTAGT	800	STPNLFS	2.34401e-05	7685	TCTACTCCTAATTTGTTTAGT	12793	STPNLFS	0.000452178	432	TCTACTCCTAATTTGTTTAGT	25651	STPNLFS	0.000625905	141
AGTGATCAGTTTCATATGGCT	4	SDQFHMA	1.17201e-07	238969	AGTGATCAGTTTCATATGGCT	27	SDQFHMA	9.54335e-07	3723	AGTGATCAGTTTCATATGGCT	128	SDQFHMA	3.1233e-06	1403
TGTACTGGTCTTCCTTATAGT	17	CTGLPYS	4.98103e-07	94180	TGTACTGGTCTTCCTTATAGT	127	CTGLPYS	4.48891e-06	1521	TGTACTGGTCTTCCTTATAGT	544	CTGLPYS	1.3274e-05	775
TCGAGTATTTGGTTGCTGACT	3	SSIWLLT	8.79005e-08	270909	TCGAGTATTTGGTTGCTGACT	53	SSIWLLT	1.87332e-06	2259	TCGAGTATTTGGTTGCTGACT	96	SSIWLLT	2.34248e-06	1612
ACTGGGTCGCCGCCTTCGAAT	39	TGSPPSN	1.14271e-06	43979	ACTGGGTCGCCGCCTTCGAAT	4181	TGSPPSN	0.00014778	786	ACTGGGTCGCCGCCTTCGAAT	1234	TGSPPSN	3.01106e-05	588
GGTACTGGGCTTCCTTATAGT	5	GTGLPYS	1.46501e-07	231389	GGTACTGGGCTTCCTTATAGT	39	GTGLPYS	1.37848e-06	2810	GGTACTGGGCTTCCTTATAGT	158	GTGLPYS	3.85533e-06	1262
GGTTCTAATATGCCTCTGTTG	412	GSNMPLL	1.20717e-05	12002	GGTTCTAATATGCCTCTGTTG	12524	GSNMPLL	0.00044267	441	GGTTCTAATATGCCTCTGTTG	12990	GSNMPLL	0.000316966	223
CTGAGTGATCAGGCTTTTTTG	248	LSDQAFL	7.26644e-06	15853	CTGAGTGATCAGGCTTTTTTG	11960	LSDQAFL	0.000422735	460	CTGAGTGATCAGGCTTTTTTG	7817	LSDQAFL	0.000190741	293
TCTGGTCATTTTCAGATGGCT	4	SGHFQMA	1.17201e-07	261250	TCTGGTCATTTTCAGATGGCT	26	SGHFQMA	9.18989e-07	3860	TCTGGTCATTTTCAGATGGCT	123	SGHFQMA	3.0013e-06	1433
GGTAATGGTCTTCCTTATAGT	5	GNGLPYS	1.46501e-07	230916	GGTAATGGTCTTCCTTATAGT	71	GNGLPYS	2.50955e-06	1927	GGTAATGGTCTTCCTTATAGT	153	GNGLPYS	3.73332e-06	1278
GGTACTGGTCTTCCTTATGGT	6	GTGLPYG	1.75801e-07	200199	GGTACTGGTCTTCCTTATGGT	25	GTGLPYG	8.83643e-07	3997	GGTACTGGTCTTCCTTATGGT	179	GTGLPYG	4.36774e-06	1193
TCTGGTCATTTGCAGATGGCT	8091	SGHLQMA	0.000237068	501	TCTGGTCATTTGCAGATGGCT	46138	SGHLQMA	0.00163078	98	TCTGGTCATTTGCAGATGGCT	239979	SGHLQMA	0.00585568	32
TCTCGGGATGTTCCTATTCCT	2167	SRDVPIP	6.34934e-05	3063	TCTCGGGATGTTCCTATTCCT	16092	SRDVPIP	0.000568783	348	TCTCGGGATGTTCCTATTCCT	64202	SRDVPIP	0.00156658	85
TCGTCGGGTCATCATATGCGG	4	SSGHHMR	1.17201e-07	236008	TCGTCGGGTCATCATATGCGG	40	SSGHHMR	1.41383e-06	2722	TCGTCGGGTCATCATATGCGG	118	SSGHHMR	2.87929e-06	1457
GGTACTGGCCTTCCTTATAGT	5	GTGLPYS	1.46501e-07	232506	GGTACTGGCCTTCCTTATAGT	33	GTGLPYS	1.16641e-06	3207	GGTACTGGCCTTCCTTATAGT	144	GTGLPYS	3.51372e-06	1318
ACTAGTCCTCCGATTATTACT	4	TSPPIIT	1.17201e-07	253801	ACTAGTCCTCCGATTATTACT	106	TSPPIIT	3.74665e-06	1610	ACTAGTCCTCCGATTATTACT	114	TSPPIIT	2.78169e-06	1488
GCTGGGATTGGTACGTTTCAG	1997	AGIGTFQ	5.85124e-05	3354	GCTGGGATTGGTACGTTTCAG	18613	AGIGTFQ	0.00065789	299	GCTGGGATTGGTACGTTTCAG	54190	AGIGTFQ	0.00132228	94
GGTACTGCGAAGACTATGCCT	4	GTAKTMP	1.17201e-07	256324	GGTACTGCGAAGACTATGCCT	61	GTAKTMP	2.15609e-06	2074	GGTACTGCGAAGACTATGCCT	107	GTAKTMP	2.61089e-06	1540
GGTCCTGGTCTTCCTTATAGT	5	GPGLPYS	1.46501e-07	220881	GGTCCTGGTCTTCCTTATAGT	45	GPGLPYS	1.59056e-06	2532	GGTCCTGGTCTTCCTTATAGT	133	GPGLPYS	3.24531e-06	1376
TTGGAGATTACTCCGGTTAGT	828	LEITPVS	2.42605e-05	7495	TTGGAGATTACTCCGGTTAGT	10165	LEITPVS	0.000359289	509	TTGGAGATTACTCCGGTTAGT	21774	LEITPVS	0.000531303	154
TATAAGGGTGCTTCTTCTGAT	4	YKGASSD	1.17201e-07	244515	TATAAGGGTGCTTCTTCTGAT	1956	YKGASSD	6.91362e-05	957	TATAAGGGTGCTTCTTCTGAT	105	YKGASSD	2.56208e-06	1554
GGTCCGTCTCATAGTAATCTG	797	GPSHSNL	2.33522e-05	7705	GGTCCGTCTCATAGTAATCTG	21722	GPSHSNL	0.00076778	263	GGTCCGTCTCATAGTAATCTG	20569	GPSHSNL	0.0005019	163
CCTCTTGAGCTGCAGACTTCG	13	PLELQTS	3.80902e-07	124073	CCTCTTGAGCTGCAGACTTCG	9274	PLELQTS	0.000327796	533	CCTCTTGAGCTGCAGACTTCG	332	PLELQTS	8.10107e-06	932
GGTACTGGTCTTCCGTATAGT	6	GTGLPYS	1.75801e-07	199039	GGTACTGGTCTTCCGTATAGT	40	GTGLPYS	1.41383e-06	2753	GGTACTGGTCTTCCGTATAGT	150	GTGLPYS	3.66012e-06	1289
TCTGCGGCTAGTTCTTTTCAG	4	SAASSFQ	1.17201e-07	236581	TCTGCGGCTAGTTCTTTTCAG	19	SAASSFQ	6.71569e-07	4854	TCTGCGGCTAGTTCTTTTCAG	99	SAASSFQ	2.41568e-06	1596
ACTGATAATTTTAATATTTTG	761	TDNFNIL	2.22974e-05	7953	ACTGATAATTTTAATATTTTG	19186	TDNFNIL	0.000678143	289	ACTGATAATTTTAATATTTTG	18811	TDNFNIL	0.000459004	173
TCTTCTATGATTGCGCTGAAT	28	SSMIALN	8.20404e-07	60690	TCTTCTATGATTGCGCTGAAT	751	SSMIALN	2.65446e-05	1110	TCTTCTATGATTGCGCTGAAT	691	SSMIALN	1.6861e-05	710
GGGAGTCTGCCGATTATTCAG	862	GSLPIIQ	2.52567e-05	7266	GGGAGTCTGCCGATTATTCAG	11611	GSLPIIQ	0.000410399	471	GGGAGTCTGCCGATTATTCAG	21125	GSLPIIQ	0.000515467	160
ACTAATCATTCGAATAATCCG	574	TNHSNNP	1.68183e-05	9755	ACTAATCATTCGAATAATCCG	14990	TNHSNNP	0.000529832	374	ACTAATCATTCGAATAATCCG	13951	TNHSNNP	0.000340416	215
TCGAGTATTGGGTTGCTGACT	2285	SSIGLLT	6.69509e-05	2891	TCGAGTATTGGGTTGCTGACT	30945	SSIGLLT	0.00109377	177	TCGAGTATTGGGTTGCTGACT	55400	SSIGLLT	0.0013518	92
GATCCGCGTAAGACGGTTTTT	786	DPRKTVF	2.30299e-05	7782	GATCCGCGTAAGACGGTTTTT	252423	DPRKTVF	0.00892207	12	GATCCGCGTAAGACGGTTTTT	18847	DPRKTVF	0.000459882	172
GCTACTTCTGCTTATCCTATG	97	ATSAYPM	2.84212e-06	24001	GCTACTTCTGCTTATCCTATG	4849	ATSAYPM	0.000171391	745	GCTACTTCTGCTTATCCTATG	2325	ATSAYPM	5.67319e-05	480
ACTCGTCCTCAGATTATTACT	6	TRPQIIT	1.75801e-07	204449	ACTCGTCCTCAGATTATTACT	114	TRPQIIT	4.02941e-06	1569	ACTCGTCCTCAGATTATTACT	143	TRPQIIT	3.48931e-06	1325
ACTCATACTCTTACTGTTTCT	3494	THTLTVS	0.000102375	1750	ACTCATACTCTTACTGTTTCT	25962	THTLTVS	0.000917646	212	ACTCATACTCTTACTGTTTCT	82371	THTLTVS	0.00200992	70
GATAATTTTCCGTCTTTTACT	55	DNFPSFT	1.61151e-06	33369	GATAATTTTCCGTCTTTTACT	1654	DNFPSFT	5.84618e-05	989	GATAATTTTCCGTCTTTTACT	1291	DNFPSFT	3.15014e-05	578
ATTCATAATGTGCCTCATGAT	1670	IHNVPHD	4.89313e-05	4058	ATTCATAATGTGCCTCATGAT	10929	IHNVPHD	0.000386293	489	ATTCATAATGTGCCTCATGAT	38416	IHNVPHD	0.000937381	114
CATGGGGAGGTGCTGATTTCG	1265	HGEVLIS	3.70647e-05	5265	CATGGGGAGGTGCTGATTTCG	18704	HGEVLIS	0.000661106	296	CATGGGGAGGTGCTGATTTCG	28455	HGEVLIS	0.000694325	132
AATCGTCTTCCGATTGGTGAT	9	NRLPIGD	2.63701e-07	161192	AATCGTCTTCCGATTGGTGAT	116	NRLPIGD	4.1001e-06	1565	AATCGTCTTCCGATTGGTGAT	201	NRLPIGD	4.90456e-06	1140
GGTACTGCGAAGCCTATTCCT	7	GTAKPIP	2.05101e-07	184785	GGTACTGCGAAGCCTATTCCT	79	GTAKPIP	2.79231e-06	1813	GGTACTGCGAAGCCTATTCCT	156	GTAKPIP	3.80653e-06	1272
TTTAAGCCTCCGGATACTTCG	881	FKPPDTS	2.58134e-05	7123	TTTAAGCCTCCGGATACTTCG	11258	FKPPDTS	0.000397922	480	TTTAAGCCTCCGGATACTTCG	19527	FKPPDTS	0.000476474	170
ACTACTCCGCTGTATACTGGT	563	TTPLYTG	1.6496e-05	9897	ACTACTCCGCTGTATACTGGT	13246	TTPLYTG	0.000468189	417	ACTACTCCGCTGTATACTGGT	12375	TTPLYTG	0.00030196	231
AAGACTATTACGAGGGAGCAG	6	KTITREQ	1.75801e-07	199390	AAGACTATTACGAGGGAGCAG	14256	KTITREQ	0.000503889	394	AAGACTATTACGAGGGAGCAG	131	KTITREQ	3.19651e-06	1388
CCTCGGACGCCGATTAGTGGT	2010	PRTPISG	5.88933e-05	3326	CCTCGGACGCCGATTAGTGGT	28686	PRTPISG	0.00101393	195	CCTCGGACGCCGATTAGTGGT	43057	PRTPISG	0.00105063	102
AATGTGAATTATACGGATCTG	328	NVNYTDL	9.61045e-06	13657	AATGTGAATTATACGGATCTG	5371	NVNYTDL	0.000189842	721	AATGTGAATTATACGGATCTG	6942	NVNYTDL	0.00016939	310
GAGACGCAGTTTAATCATATG	47	ETQFNHM	1.37711e-06	37651	GAGACGCAGTTTAATCATATG	5403	ETQFNHM	0.000190973	720	GAGACGCAGTTTAATCATATG	974	ETQFNHM	2.37664e-05	634
GTGGAGGATCGTCATTATTCG	5	VEDRHYS	1.46501e-07	222092	GTGGAGGATCGTCATTATTCG	34	VEDRHYS	1.20175e-06	3151	GTGGAGGATCGTCATTATTCG	103	VEDRHYS	2.51328e-06	1571
ATGTATCCGCCTATTGCGAAT	218	MYPPIAN	6.38743e-06	16855	ATGTATCCGCCTATTGCGAAT	3160	MYPPIAN	0.000111692	858	ATGTATCCGCCTATTGCGAAT	4452	MYPPIAN	0.000108632	372
AATCGTCTTCCGATGGGTGAT	6235	NRLPMGD	0.000182686	749	AATCGTCTTCCGATGGGTGAT	49952	NRLPMGD	0.00176559	85	AATCGTCTTCCGATGGGTGAT	126610	NRLPMGD	0.00308939	51
AATTCTTTTACGCCGCTGAAT	184	NSFTPLN	5.39123e-06	18238	AATTCTTTTACGCCGCTGAAT	2638	NSFTPLN	9.3242e-05	906	AATTCTTTTACGCCGCTGAAT	3517	NSFTPLN	8.58176e-05	416
ATTCCTGCTCAGCCTACTGAG	626	IPAQPTE	1.83419e-05	9136	ATTCCTGCTCAGCCTACTGAG	4722	IPAQPTE	0.000166903	751	ATTCCTGCTCAGCCTACTGAG	11716	IPAQPTE	0.00028588	244
AATGGTGCTACGCCGTTGACT	1197	NGATPLT	3.50723e-05	5508	AATGGTGCTACGCCGTTGACT	42859	NGATPLT	0.00151488	110	AATGGTGCTACGCCGTTGACT	20352	NGATPLT	0.000496605	164
GATACTGGTCTTCCTTATAGT	6	DTGLPYS	1.75801e-07	203630	GATACTGGTCTTCCTTATAGT	128	DTGLPYS	4.52425e-06	1514	GATACTGGTCTTCCTTATAGT	102	DTGLPYS	2.48888e-06	1574
TCTGCGGCTAGTTCTTTTCCG	1957	SAASSFP	5.73404e-05	3443	TCTGCGGCTAGTTCTTTTCCG	16267	SAASSFP	0.000574969	344	TCTGCGGCTAGTTCTTTTCCG	32533	SAASSFP	0.000793831	123
CTTCATCAGATTTCTGGGGCG	1995	LHQISGA	5.84538e-05	3358	CTTCATCAGATTTCTGGGGCG	16360	LHQISGA	0.000578256	342	CTTCATCAGATTTCTGGGGCG	32347	LHQISGA	0.000789293	124
TCTCTGGATGTTCCTATTCCT	9	SLDVPIP	2.63701e-07	153682	TCTCTGGATGTTCCTATTCCT	55	SLDVPIP	1.94401e-06	2207	TCTCTGGATGTTCCTATTCCT	142	SLDVPIP	3.46491e-06	1329
GATCTGCATCATAGTCTTCAG	5864	DLHHSLQ	0.000171816	817	GATCTGCATCATAGTCTTCAG	44019	DLHHSLQ	0.00155588	103	GATCTGCATCATAGTCTTCAG	90172	DLHHSLQ	0.00220027	67
GAGACGAGGCTTCCTCGTGAT	4237	ETRLPRD	0.000124145	1339	GAGACGAGGCTTCCTCGTGAT	31494	ETRLPRD	0.00111318	170	GAGACGAGGCTTCCTCGTGAT	64883	ETRLPRD	0.0015832	83
TCTTGTCATTTGCAGATGGCT	7	SCHLQMA	2.05101e-07	184765	TCTTGTCATTTGCAGATGGCT	28	SCHLQMA	9.8968e-07	3689	TCTTGTCATTTGCAGATGGCT	107	SCHLQMA	2.61089e-06	1541
TCGACTCCTATGCCTATTCCT	2407	STPMPIP	7.05255e-05	2716	TCGACTCCTATGCCTATTCCT	30022	STPMPIP	0.00106115	184	TCGACTCCTATGCCTATTCCT	36088	STPMPIP	0.000880576	119
AATACTATGGCGGGGTTTGTT	71	NTMAGFV	2.08031e-06	28177	AATACTATGGCGGGGTTTGTT	1721	NTMAGFV	6.083e-05	982	AATACTATGGCGGGGTTTGTT	1045	NTMAGFV	2.54988e-05	624
ACTGGGCATTTGCAGATTTCT	2628	TGHLQIS	7.70008e-05	2455	ACTGGGCATTTGCAGATTTCT	14744	TGHLQIS	0.000521137	381	ACTGGGCATTTGCAGATTTCT	38618	TGHLQIS	0.00094231	112
TCTAGGTCTGCTCCGGTTGAT	1020	SRSAPVD	2.98862e-05	6327	TCTAGGTCTGCTCCGGTTGAT	20388	SRSAPVD	0.000720629	279	TCTAGGTCTGCTCCGGTTGAT	14930	SRSAPVD	0.000364304	207
AATAATCAGCATTTTCCTACT	5768	NNQHFPT	0.000169003	837	AATAATCAGCATTTTCCTACT	40186	NNQHFPT	0.0014204	124	AATAATCAGCATTTTCCTACT	83224	NNQHFPT	0.00203073	69
GCTCATACGCCTCCGTTTAAT	825	AHTPPFN	2.41726e-05	7525	GCTCATACGCCTCCGTTTAAT	13185	AHTPPFN	0.000466033	419	GCTCATACGCCTCCGTTTAAT	11880	AHTPPFN	0.000289882	242
TCTCAGCATACTAATTTTGAG	969	SQHTNFE	2.83919e-05	6593	TCTCAGCATACTAATTTTGAG	19469	SQHTNFE	0.000688146	287	TCTCAGCATACTAATTTTGAG	13829	SQHTNFE	0.000337439	217
CATGATCGGCTGCCTCTTACG	4039	HDRLPLT	0.000118343	1428	CATGATCGGCTGCCTCTTACG	42291	HDRLPLT	0.00149481	114	CATGATCGGCTGCCTCTTACG	57315	HDRLPLT	0.00139853	90
CCTACTAAGTTGTTGGATCTG	5442	PTKLLDL	0.000159451	927	CCTACTAAGTTGTTGGATCTG	45287	PTKLLDL	0.0016007	100	CCTACTAAGTTGTTGGATCTG	74957	PTKLLDL	0.00182901	74
AGTGGTCATATTGGTGTTAGT	5176	SGHIGVS	0.000151658	994	AGTGGTCATATTGGTGTTAGT	8477	SGHIGVS	0.000299626	573	AGTGGTCATATTGGTGTTAGT	70455	SGHIGVS	0.00171916	77
TTTCCTACTGCGGGTGTTCAG	428	FPTAGVQ	1.25405e-05	11752	TTTCCTACTGCGGGTGTTCAG	7122	FPTAGVQ	0.000251732	625	TTTCCTACTGCGGGTGTTCAG	5760	FPTAGVQ	0.000140549	337
GAGACTCAGTTGACGATGCTG	732	ETQLTML	2.14477e-05	8187	GAGACTCAGTTGACGATGCTG	8926	ETQLTML	0.000315496	546	GAGACTCAGTTGACGATGCTG	9812	ETQLTML	0.000239421	262
CCGCATCAGGATCCTCGTGAT	220	PHQDPRD	6.44603e-06	16769	CCGCATCAGGATCCTCGTGAT	4053	PHQDPRD	0.000143256	795	CCGCATCAGGATCCTCGTGAT	2912	PHQDPRD	7.10551e-05	442
GGTCCTCCTCCGATTGTGACT	2761	GPPPIVT	8.08977e-05	2304	GGTCCTCCTCCGATTGTGACT	71880	GPPPIVT	0.00254065	44	GGTCCTCCTCCGATTGTGACT	36489	GPPPIVT	0.000890361	117
AGTCATAATACGCCTATTCCG	908	SHNTPIP	2.66045e-05	6949	AGTCATAATACGCCTATTCCG	1527	SHNTPIP	5.39729e-05	1003	AGTCATAATACGCCTATTCCG	11907	SHNTPIP	0.00029054	241
AGTAATAGTTCTCAGTATGCT	4974	SNSSQYA	0.000145739	1056	AGTAATAGTTCTCAGTATGCT	44666	SNSSQYA	0.00157875	101	AGTAATAGTTCTCAGTATGCT	64974	SNSSQYA	0.00158542	82
TTGCATAATCCTAATTTTACT	1331	LHNPNFT	3.89985e-05	5026	TTGCATAATCCTAATTTTACT	16259	LHNPNFT	0.000574686	345	TTGCATAATCCTAATTTTACT	16878	LHNPNFT	0.000411837	190
CTGAATCTTCATAATTCTTCG	1834	LNLHNSS	5.37365e-05	3675	CTGAATCTTCATAATTCTTCG	4034	LNLHNSS	0.000142585	799	CTGAATCTTCATAATTCTTCG	22259	LNLHNSS	0.000543137	152
CGTGAGAATGAGCATCCGATG	227	RENEHPM	6.65114e-06	16519	CGTGAGAATGAGCATCCGATG	33459	RENEHPM	0.00118263	162	CGTGAGAATGAGCATCCGATG	2731	RENEHPM	6.66386e-05	449
AATCAGCCTTATCCGATGAAT	2068	NQPYPMN	6.05927e-05	3223	AATCAGCCTTATCCGATGAAT	20651	NQPYPMN	0.000729925	276	AATCAGCCTTATCCGATGAAT	24637	NQPYPMN	0.000601163	145
CCTACTCCTGGTCCGCGTAAT	2422	PTPGPRN	7.0965e-05	2698	CCTACTCCTGGTCCGCGTAAT	137821	PTPGPRN	0.00487138	24	CCTACTCCTGGTCCGCGTAAT	28757	PTPGPRN	0.000701694	131
AGGAGGTCTCTTCCGATGGAT	9	RRSLPMD	2.63701e-07	155817	AGGAGGTCTCTTCCGATGGAT	35	RRSLPMD	1.2371e-06	3065	AGGAGGTCTCTTCCGATGGAT	106	RRSLPMD	2.58649e-06	1547
TCGCGTAATCCTGATTTTTTG	1129	SRNPDFL	3.30799e-05	5814	TCGCGTAATCCTGATTTTTTG	12521	SRNPDFL	0.000442564	442	TCGCGTAATCCTGATTTTTTG	13145	SRNPDFL	0.000320749	221
ACTACTGTTTATCCTCATAGT	918	TTVYPHS	2.68975e-05	6888	ACTACTGTTTATCCTCATAGT	22846	TTVYPHS	0.000807508	248	ACTACTGTTTATCCTCATAGT	10558	TTVYPHS	0.000257624	253
AATTCTGATTTTGAGAATTTG	109	NSDFENL	3.19372e-06	22786	AATTCTGATTTTGAGAATTTG	1887	NSDFENL	6.66974e-05	965	AATTCTGATTTTGAGAATTTG	1250	NSDFENL	3.0501e-05	584
AATACTCATTATAGTCAGTTG	2282	NTHYSQL	6.6863e-05	2899	AATACTCATTATAGTCAGTTG	31256	NTHYSQL	0.00110477	175	AATACTCATTATAGTCAGTTG	26066	NTHYSQL	0.000636031	139
AATTTGCATAGTCCGAATTTT	456	NLHSPNF	1.33609e-05	11343	AATTTGCATAGTCCGAATTTT	2700	NLHSPNF	9.54335e-05	901	AATTTGCATAGTCCGAATTTT	5095	NLHSPNF	0.000124322	353
CTTTTGCATCCTAATCCTAGT	467	LLHPNPS	1.36832e-05	11193	CTTTTGCATCCTAATCCTAGT	5481	LLHPNPS	0.00019373	717	CTTTTGCATCCTAATCCTAGT	4964	LLHPNPS	0.000121126	359
TTTGATTTTAATCCGATTGAT	132	FDFNPID	3.86762e-06	20965	TTTGATTTTAATCCGATTGAT	2358	FDFNPID	8.33452e-05	929	TTTGATTTTAATCCGATTGAT	1369	FDFNPID	3.34047e-05	561
ACGCATACGGCTACTCTTCTT	246	THTATLL	7.20784e-06	15895	ACGCATACGGCTACTCTTCTT	9684	THTATLL	0.000342288	522	ACGCATACGGCTACTCTTCTT	2546	THTATLL	6.21244e-05	462
CCTATTAGGACTCCTGAGGAT	1744	PIRTPED	5.10995e-05	3885	CCTATTAGGACTCCTGAGGAT	6822	PIRTPED	0.000241129	641	CCTATTAGGACTCCTGAGGAT	17975	PIRTPED	0.000438604	180
AATCATCAGCCGTCGTTGACT	7747	NHQPSLT	0.000226988	544	AATCATCAGCCGTCGTTGACT	131997	NHQPSLT	0.00466553	26	AATCATCAGCCGTCGTTGACT	79462	NHQPSLT	0.00193894	72
GGGACTTTGCCTAATCTTACT	3569	GTLPNLT	0.000104572	1694	GGGACTTTGCCTAATCTTACT	17053	GTLPNLT	0.000602751	324	GGGACTTTGCCTAATCTTACT	36534	GTLPNLT	0.000891459	116
TCTTATGCTACGCCTACTACG	870	SYATPTT	2.54911e-05	7210	TCTTATGCTACGCCTACTACG	23333	SYATPTT	0.000824722	237	TCTTATGCTACGCCTACTACG	8747	SYATPTT	0.000213434	277
ACGCGGATTTCGTCGCAGGAT	729	TRISSQD	2.13598e-05	8222	ACGCGGATTTCGTCGCAGGAT	15666	TRISSQD	0.000553726	361	ACGCGGATTTCGTCGCAGGAT	7210	TRISSQD	0.00017593	304
GGTATGCCTGGTCAGCTTGCT	623	GMPGQLA	1.8254e-05	9168	GGTATGCCTGGTCAGCTTGCT	17538	GMPGQLA	0.000619893	316	GGTATGCCTGGTCAGCTTGCT	6055	GMPGQLA	0.000147747	333
ATGCAGAATATTCCGATTAAT	567	MQNIPIN	1.66132e-05	9850	ATGCAGAATATTCCGATTAAT	5743	MQNIPIN	0.000202991	701	ATGCAGAATATTCCGATTAAT	5492	MQNIPIN	0.000134009	345
CCGAATTTGCCTATGGTTTCT	75	PNLPMVS	2.19751e-06	27415	CCGAATTTGCCTATGGTTTCT	654	PNLPMVS	2.31161e-05	1124	CCGAATTTGCCTATGGTTTCT	693	PNLPMVS	1.69098e-05	709
AGTCCTATTCTGCCTTTGACT	1505	SPILPLT	4.40967e-05	4492	AGTCCTATTCTGCCTTTGACT	14645	SPILPLT	0.000517638	385	AGTCCTATTCTGCCTTTGACT	13507	SPILPLT	0.000329582	220
CAGACGCTTGGGCCGTTTACT	194	QTLGPFT	5.68423e-06	17825	CAGACGCTTGGGCCGTTTACT	998	QTLGPFT	3.5275e-05	1070	CAGACGCTTGGGCCGTTTACT	1681	QTLGPFT	4.10178e-05	522
GGTTTTCCTTCTGCTGATCTT	157	GFPSADL	4.60012e-06	19455	GGTTTTCCTTCTGCTGATCTT	2347	GFPSADL	8.29564e-05	932	GGTTTTCCTTCTGCTGATCTT	1358	GFPSADL	3.31363e-05	563
AAGGTTCCGCCTCTTTCGCTT	1475	KVPPLSL	4.32177e-05	4587	AAGGTTCCGCCTCTTTCGCTT	12387	KVPPLSL	0.000437828	450	AAGGTTCCGCCTCTTTCGCTT	12738	KVPPLSL	0.000310817	225
CGGCCTGAGTATGGGACGTCG	1895	RPEYGTS	5.55238e-05	3556	CGGCCTGAGTATGGGACGTCG	17713	RPEYGTS	0.000626079	313	CGGCCTGAGTATGGGACGTCG	16324	RPEYGTS	0.000398319	193
AATCAGTCTCTTCCTATTCAT	2727	NQSLPIH	7.99015e-05	2337	AATCAGTCTCTTCCTATTCAT	17509	NQSLPIH	0.000618868	317	AATCAGTCTCTTCCTATTCAT	22282	NQSLPIH	0.000543699	151
GAGTATGATTTTGGTGATATT	84	EYDFGDI	2.46121e-06	25708	GAGTATGATTTTGGTGATATT	6772	EYDFGDI	0.000239361	646	GAGTATGATTTTGGTGATATT	679	EYDFGDI	1.65681e-05	716
ACGAATGGGTTTGCTCTTATT	492	TNGFALI	1.44157e-05	10803	ACGAATGGGTTTGCTCTTATT	14457	TNGFALI	0.000510993	388	ACGAATGGGTTTGCTCTTATT	3949	TNGFALI	9.63588e-05	390
AATCGTGATTCTACTGCGAGT	1296	NRDSTAS	3.7973e-05	5152	AATCGTGATTCTACTGCGAGT	58307	NRDSTAS	0.0020609	61	AATCGTGATTCTACTGCGAGT	10369	NRDSTAS	0.000253012	256
CTGAATGTGCCTATGGATATT	487	LNVPMDI	1.42692e-05	10866	CTGAATGTGCCTATGGATATT	3763	LNVPMDI	0.000133006	823	CTGAATGTGCCTATGGATATT	3825	LNVPMDI	9.33331e-05	392
CATGATAAGATGCTGGTAACT	14	HDKMLVT	4.10202e-07	114017	CATGATAAGATGCTGGTAACT	145	HDKMLVT	5.12513e-06	1471	CATGATAAGATGCTGGTAACT	108	HDKMLVT	2.63529e-06	1525
CATGATAAGATGCTAGTGACT	14	HDKMLVT	4.10202e-07	115797	CATGATAAGATGCTAGTGACT	77	HDKMLVT	2.72162e-06	1826	CATGATAAGATGCTAGTGACT	107	HDKMLVT	2.61089e-06	1536
AATCATATTAATACGTCTGGT	1663	NHINTSG	4.87262e-05	4076	AATCATATTAATACGTCTGGT	31141	NHINTSG	0.0011007	176	AATCATATTAATACGTCTGGT	12469	NHINTSG	0.000304254	228
GTTAGTATGACGGTTATTACT	476	VSMTVIT	1.39469e-05	11049	GTTAGTATGACGGTTATTACT	9787	VSMTVIT	0.000345929	519	GTTAGTATGACGGTTATTACT	3548	VSMTVIT	8.65741e-05	412
ATGCTGACTGGTGTTGTGCAG	82	MLTGVVQ	2.40261e-06	26020	ATGCTGACTGGTGTTGTGCAG	2269	MLTGVVQ	8.01995e-05	935	ATGCTGACTGGTGTTGTGCAG	609	MLTGVVQ	1.48601e-05	743
CATGATAAGATGCTGGTGAAT	27	HDKMLVN	7.91104e-07	61933	CATGATAAGATGCTGGTGAAT	102	HDKMLVN	3.60526e-06	1625	CATGATAAGATGCTGGTGAAT	196	HDKMLVN	4.78256e-06	1151
GATAATGTTCATGGTACTGGG	313	DNVHGTG	9.17095e-06	14002	GATAATGTTCATGGTACTGGG	41824	DNVHGTG	0.0014783	115	GATAATGTTCATGGTACTGGG	2253	DNVHGTG	5.4975e-05	484
CATGATAAGATGCCGGTGACT	16	HDKMPVT	4.68803e-07	99802	CATGATAAGATGCCGGTGACT	58	HDKMPVT	2.05005e-06	2143	CATGATAAGATGCCGGTGACT	111	HDKMPVT	2.70849e-06	1506
ACGCTTTCTACTATTAAGAGT	920	TLSTIKS	2.69561e-05	6875	ACGCTTTCTACTATTAAGAGT	35499	TLSTIKS	0.00125474	149	ACGCTTTCTACTATTAAGAGT	6381	TLSTIKS	0.000155702	322
GTTAAGAATTCGCTTCCTTTT	778	VKNSLPF	2.27955e-05	7847	GTTAAGAATTCGCTTCCTTTT	1170	VKNSLPF	4.13545e-05	1044	GTTAAGAATTCGCTTCCTTTT	5195	VKNSLPF	0.000126762	350
CATTATAAGACTATGCTTGCG	2339	HYKTMLA	6.85331e-05	2813	CATTATAAGACTATGCTTGCG	15624	HYKTMLA	0.000552242	362	CATTATAAGACTATGCTTGCG	14654	HYKTMLA	0.000357569	213
GTTGCGCTTACTACGAAGTTT	484	VALTTKF	1.41813e-05	10928	GTTGCGCTTACTACGAAGTTT	4602	VALTTKF	0.000162661	756	GTTGCGCTTACTACGAAGTTT	3032	VALTTKF	7.39832e-05	433
AGTAATATTCCGCATATTTCT	6166	SNIPHIS	0.000180665	763	AGTAATATTCCGCATATTTCT	15140	SNIPHIS	0.000535134	371	AGTAATATTCCGCATATTTCT	37546	SNIPHIS	0.000916153	115
ACGCATTATGGGTCGGCGACT	2091	THYGSAT	6.12666e-05	3180	ACGCATTATGGGTCGGCGACT	28428	THYGSAT	0.00100481	197	ACGCATTATGGGTCGGCGACT	12429	THYGSAT	0.000303278	230
TCTTATGTGTCGCCTATGGAT	241	SYVSPMD	7.06134e-06	16046	TCTTATGTGTCGCCTATGGAT	2773	SYVSPMD	9.80137e-05	892	TCTTATGTGTCGCCTATGGAT	1419	SYVSPMD	3.46247e-05	557
CTTAAGATGCAGGTTCCGCTG	2114	LKMQVPL	6.19405e-05	3154	CTTAAGATGCAGGTTCCGCTG	16512	LKMQVPL	0.000583629	339	CTTAAGATGCAGGTTCCGCTG	12231	LKMQVPL	0.000298446	234
TCGCGGAATTCGCATTCTGAG	2067	SRNSHSE	6.05634e-05	3225	TCGCGGAATTCGCATTCTGAG	26185	SRNSHSE	0.000925528	210	TCGCGGAATTCGCATTCTGAG	11933	SRNSHSE	0.000291175	240
AGGAATAGTCAGAATTTGGAG	1559	RNSQNLE	4.56789e-05	4331	AGGAATAGTCAGAATTTGGAG	83394	RNSQNLE	0.00294762	38	AGGAATAGTCAGAATTTGGAG	8667	RNSQNLE	0.000211482	279
CTGATGCCTAATCTTCCGACT	342	LMPNLPT	1.00207e-05	13366	CTGATGCCTAATCTTCCGACT	6779	LMPNLPT	0.000239609	645	CTGATGCCTAATCTTCCGACT	1899	LMPNLPT	4.63371e-05	504
CAGAATGAGTTTCCGCCTTTG	67	QNEFPPL	1.96311e-06	29346	CAGAATGAGTTTCCGCCTTTG	2512	QNEFPPL	8.87885e-05	917	CAGAATGAGTTTCCGCCTTTG	370	QNEFPPL	9.0283e-06	900
ACTATGTTTATTCCGAAGGAT	3173	TMFIPKD	9.29694e-05	1961	ACTATGTTTATTCCGAAGGAT	25667	TMFIPKD	0.000907219	213	ACTATGTTTATTCCGAAGGAT	17373	TMFIPKD	0.000423915	188
CGTGTGTTGAATGCGGTTGCT	4131	RVLNAVA	0.000121039	1390	CGTGTGTTGAATGCGGTTGCT	30511	RVLNAVA	0.00107843	180	CGTGTGTTGAATGCGGTTGCT	22424	RVLNAVA	0.000547164	150
AATACTACTCCTCCTATGTCG	2748	NTTPPMS	8.05168e-05	2317	AATACTACTCCTCCTATGTCG	14624	NTTPPMS	0.000516896	387	AATACTACTCCTCCTATGTCG	14864	NTTPPMS	0.000362694	209
CATAATCCGCCTATTAGTAAT	1549	HNPPISN	4.53859e-05	4362	CATAATCCGCCTATTAGTAAT	8540	HNPPISN	0.000301853	568	CATAATCCGCCTATTAGTAAT	8228	HNPPISN	0.00020077	285
AGTAGTAAGAATGGTTTTAAT	2344	SSKNGFN	6.86796e-05	2805	AGTAGTAAGAATGGTTTTAAT	16610	SSKNGFN	0.000587093	334	AGTAGTAAGAATGGTTTTAAT	12316	SSKNGFN	0.00030052	232
AATGTTCATGGTCAGTTGATT	3616	NVHGQLI	0.000105949	1658	AATGTTCATGGTCAGTTGATT	6816	NVHGQLI	0.000240916	642	AATGTTCATGGTCAGTTGATT	18635	NVHGQLI	0.000454709	174
CATCATGATCCTACGAATGTT	116	HHDPTNV	3.39882e-06	22181	CATCATGATCCTACGAATGTT	3405	HHDPTNV	0.000120352	841	CATCATGATCCTACGAATGTT	591	HHDPTNV	1.44209e-05	758
CATGATAAGATGCTGGTTACT	49	HDKMLVT	1.43571e-06	36243	CATGATAAGATGCTGGTTACT	200	HDKMLVT	7.06915e-06	1382	CATGATAAGATGCTGGTTACT	243	HDKMLVT	5.9294e-06	1065
TCTTTTCCGCTTCATCCTTCT	4665	SFPLHPS	0.000136685	1159	TCTTTTCCGCTTCATCCTTCT	53016	SFPLHPS	0.00187389	71	TCTTTTCCGCTTCATCCTTCT	23130	SFPLHPS	0.000564391	146
GCGCAGAAGCAGTCTGAGAAG	610	AQKQSEK	1.78731e-05	9330	GCGCAGAAGCAGTCTGAGAAG	3524	AQKQSEK	0.000124558	836	GCGCAGAAGCAGTCTGAGAAG	2981	AQKQSEK	7.27388e-05	437
AATCCTTCGAATATTATTACT	527	NPSNIIT	1.54412e-05	10344	AATCCTTCGAATATTATTACT	5145	NPSNIIT	0.000181854	733	AATCCTTCGAATATTATTACT	2565	NPSNIIT	6.25881e-05	461
CATGATAAGATGCTGGTGACT	92267	HDKMLVT	0.00270344	5	CATGATAAGATGCTGGTGACT	376207	HDKMLVT	0.0132973	10	CATGATAAGATGCTGGTGACT	441432	HDKMLVT	0.0107713	16
ACTCCTCCTGCGACGCTGCCG	4491	TPPATLP	0.000131587	1230	ACTCCTCCTGCGACGCTGCCG	19486	TPPATLP	0.000688747	286	ACTCCTCCTGCGACGCTGCCG	20977	TPPATLP	0.000511856	161
TCTAAGTTGCAGAGTTTGACG	3874	SKLQSLT	0.000113509	1517	TCTAAGTTGCAGAGTTTGACG	39689	SKLQSLT	0.00140284	126	TCTAAGTTGCAGAGTTTGACG	17478	SKLQSLT	0.000426477	187
CATCCTTTTGATCATACGTTT	22	HPFDHTF	6.44603e-07	77955	CATCCTTTTGATCATACGTTT	4037	HPFDHTF	0.000142691	798	CATCCTTTTGATCATACGTTT	98	HPFDHTF	2.39128e-06	1602
ACGTTGACTCATGCGTCTCAT	873	TLTHASH	2.5579e-05	7188	ACGTTGACTCATGCGTCTCAT	29439	TLTHASH	0.00104054	188	ACGTTGACTCATGCGTCTCAT	3539	TLTHASH	8.63544e-05	413
CATGATAAGATGCTTGTGACT	70	HDKMLVT	2.05101e-06	28593	CATGATAAGATGCTTGTGACT	413	HDKMLVT	1.45978e-05	1201	CATGATAAGATGCTTGTGACT	279	HDKMLVT	6.80782e-06	1007
GGGCTTAATGCTTATCCTTCT	2502	GLNAYPS	7.3309e-05	2592	GGGCTTAATGCTTATCCTTCT	24717	GLNAYPS	0.00087364	220	GGGCTTAATGCTTATCCTTCT	9848	GLNAYPS	0.000240299	261
CCTAGTCCTCTGTCTGTGCTT	818	PSPLSVL	2.39675e-05	7555	CCTAGTCCTCTGTCTGTGCTT	9007	PSPLSVL	0.000318359	541	CCTAGTCCTCTGTCTGTGCTT	3207	PSPLSVL	7.82534e-05	428
AAGAGTGCGATTATGCCTGCG	4644	KSAIMPA	0.00013607	1169	AAGAGTGCGATTATGCCTGCG	52322	KSAIMPA	0.00184936	73	AAGAGTGCGATTATGCCTGCG	18011	KSAIMPA	0.000439483	179
AGGCCTAATACGCCTATTTTT	560	RPNTPIF	1.64081e-05	9933	AGGCCTAATACGCCTATTTTT	2747	RPNTPIF	9.70947e-05	894	AGGCCTAATACGCCTATTTTT	2135	RPNTPIF	5.20957e-05	489
CCTTCGAATACTTCTTCGCGT	5750	PSNTSSR	0.000168476	843	CCTTCGAATACTTCTTCGCGT	26276	PSNTSSR	0.000928744	208	CCTTCGAATACTTCTTCGCGT	21207	PSNTSSR	0.000517468	159
AAGATTCCTACTGTGGTGAGT	5905	KIPTVVS	0.000173017	806	AAGATTCCTACTGTGGTGAGT	51206	KIPTVVS	0.00180991	78	AAGATTCCTACTGTGGTGAGT	21757	KIPTVVS	0.000530888	155
TTGAATCCTATTAGGGAGACT	3194	LNPIRET	9.35847e-05	1943	TTGAATCCTATTAGGGAGACT	12333	LNPIRET	0.000435919	451	TTGAATCCTATTAGGGAGACT	11754	LNPIRET	0.000286807	243
CAGACGAGTAGTGTGAGTAGT	2862	QTSSVSS	8.38571e-05	2204	CAGACGAGTAGTGTGAGTAGT	20444	QTSSVSS	0.000722608	278	CAGACGAGTAGTGTGAGTAGT	10515	QTSSVSS	0.000256574	254
GGGCATAAGCCTATGCCTCTT	5481	GHKPMPL	0.000160594	914	GGGCATAAGCCTATGCCTCTT	35129	GHKPMPL	0.00124166	151	GGGCATAAGCCTATGCCTCTT	19854	GHKPMPL	0.000484454	168
CTGACTGCGTTTCCTACGACT	2215	LTAFPTT	6.48998e-05	2983	CTGACTGCGTTTCCTACGACT	15959	LTAFPTT	0.000564082	352	CTGACTGCGTTTCCTACGACT	7760	LTAFPTT	0.00018935	296
GGGGTGCCTCGTGCGGCTGCG	3977	GVPRAAA	0.000116527	1460	GGGGTGCCTCGTGCGGCTGCG	65690	GVPRAAA	0.00232186	59	GGGGTGCCTCGTGCGGCTGCG	13727	GVPRAAA	0.00033495	218
AATTCTGAGCATGGTATTATG	1259	NSEHGIM	3.68889e-05	5285	AATTCTGAGCATGGTATTATG	6960	NSEHGIM	0.000246006	636	AATTCTGAGCATGGTATTATG	4269	NSEHGIM	0.000104167	377
GCGAGTAATTATGATTATCCT	2648	ASNYDYP	7.75868e-05	2423	GCGAGTAATTATGATTATCCT	16742	ASNYDYP	0.000591758	329	GCGAGTAATTATGATTATCCT	8814	ASNYDYP	0.000215069	274
TCGCTTCCTATGACGACTATG	3771	SLPMTTM	0.000110491	1569	TCGCTTCCTATGACGACTATG	35666	SLPMTTM	0.00126064	147	TCGCTTCCTATGACGACTATG	12440	SLPMTTM	0.000303546	229
AATCTTCATGGTCAGCATGAG	15560	NLHGQHE	0.00045591	178	AATCTTCATGGTCAGCATGAG	67928	NLHGQHE	0.00240096	50	AATCTTCATGGTCAGCATGAG	51185	NLHGQHE	0.00124896	99
TCGACTATTCATAGTTTTAGT	820	STIHSFS	2.40261e-05	7548	TCGACTATTCATAGTTTTAGT	4276	STIHSFS	0.000151138	780	TCGACTATTCATAGTTTTAGT	2670	STIHSFS	6.51501e-05	453
TGGGTTCCGCCTGATTCGAGT	128	WVPPDSS	3.75042e-06	21308	TGGGTTCCGCCTGATTCGAGT	3593	WVPPDSS	0.000126997	832	TGGGTTCCGCCTGATTCGAGT	413	WVPPDSS	1.00775e-05	856
ACGCATTCTGCTCCTGCTATT	5930	THSAPAI	0.00017375	803	ACGCATTCTGCTCCTGCTATT	24938	THSAPAI	0.000881452	219	ACGCATTCTGCTCCTGCTATT	19030	THSAPAI	0.000464347	171
CATGATAAGATGCTGGTGCCT	42	HDKMLVP	1.23061e-06	41659	CATGATAAGATGCTGGTGCCT	123	HDKMLVP	4.34752e-06	1536	CATGATAAGATGCTGGTGCCT	132	HDKMLVP	3.22091e-06	1384
AATGATAAGATGCTGGTGACT	50	NDKMLVT	1.46501e-06	35983	AATGATAAGATGCTGGTGACT	131	NDKMLVT	4.63029e-06	1505	AATGATAAGATGCTGGTGACT	155	NDKMLVT	3.78212e-06	1274
ATTGAGAATCATCAGCATTTG	1090	IENHQHL	3.19372e-05	6016	ATTGAGAATCATCAGCATTTG	42419	IENHQHL	0.00149933	112	ATTGAGAATCATCAGCATTTG	3300	IENHQHL	8.05227e-05	422
AGTTCTAGTGGGCTGCTGCTT	1444	SSSGLLL	4.23094e-05	4680	AGTTCTAGTGGGCTGCTGCTT	4220	SSSGLLL	0.000149159	782	AGTTCTAGTGGGCTGCTGCTT	4279	SSSGLLL	0.000104411	376
ACTAATACTCCTCTGATTGGG	254	TNTPLIG	7.44224e-06	15653	ACTAATACTCCTCTGATTGGG	3321	TNTPLIG	0.000117383	844	ACTAATACTCCTCTGATTGGG	746	TNTPLIG	1.8203e-05	690
AGTGGGAATCAGAATATTAGG	209	SGNQNIR	6.12373e-06	17195	AGTGGGAATCAGAATATTAGG	15603	SGNQNIR	0.000551499	363	AGTGGGAATCAGAATATTAGG	605	SGNQNIR	1.47625e-05	747
CATGATAAGATTCTGGTGACT	49	HDKILVT	1.43571e-06	36448	CATGATAAGATTCTGGTGACT	127	HDKILVT	4.48891e-06	1524	CATGATAAGATTCTGGTGACT	140	HDKILVT	3.41611e-06	1343
GGGCGTAGTACGCAGCAGCAT	2577	GRSTQQH	7.55065e-05	2505	GGGCGTAGTACGCAGCAGCAT	77321	GRSTQQH	0.00273297	42	GGGCGTAGTACGCAGCAGCAT	7362	GRSTQQH	0.000179639	301
ACTAAGACGCCTATGGATGAG	1120	TKTPMDE	3.28162e-05	5850	ACTAAGACGCCTATGGATGAG	3531	TKTPMDE	0.000124806	835	ACTAAGACGCCTATGGATGAG	3028	TKTPMDE	7.38856e-05	434
CTGAGTCCGCCTATTGTTACT	1305	LSPPIVT	3.82367e-05	5127	CTGAGTCCGCCTATTGTTACT	3568	LSPPIVT	0.000126114	833	CTGAGTCCGCCTATTGTTACT	3519	LSPPIVT	8.58664e-05	415
TCGCATCTGCCGCATTTGTCT	20562	SHLPHLS	0.00060247	99	TCGCATCTGCCGCATTTGTCT	29925	SHLPHLS	0.00105772	185	TCGCATCTGCCGCATTTGTCT	54637	SHLPHLS	0.00133319	93
CGGTCTGCTAATGGTACGACG	14980	RSANGTT	0.000438916	186	CGGTCTGCTAATGGTACGACG	55125	RSANGTT	0.00194843	65	CGGTCTGCTAATGGTACGACG	39231	RSANGTT	0.000957268	109
CTTGGTACTAAGGATCGTAGT	15492	LGTKDRS	0.000453918	179	CTTGGTACTAAGGATCGTAGT	29279	LGTKDRS	0.00103489	189	CTTGGTACTAAGGATCGTAGT	39550	LGTKDRS	0.000965052	107
TTGCAGGGTCATCAGACTACG	1413	LQGHQTT	4.14011e-05	4777	TTGCAGGGTCATCAGACTACG	18774	LQGHQTT	0.000663581	293	TTGCAGGGTCATCAGACTACG	3535	LQGHQTT	8.62568e-05	414
TTGTCGAATCAGAGTGCTAGT	2473	LSNQSAS	7.24593e-05	2629	TTGTCGAATCAGAGTGCTAGT	38616	LSNQSAS	0.00136491	133	TTGTCGAATCAGAGTGCTAGT	6164	LSNQSAS	0.000150407	330
ATTACGTCTGAGGTTCGTGTG	1539	ITSEVRV	4.50929e-05	4392	ATTACGTCTGAGGTTCGTGTG	9533	ITSEVRV	0.000336951	525	ATTACGTCTGAGGTTCGTGTG	3734	ITSEVRV	9.11126e-05	396
ATGACTACGCAGAGTCAGAAT	2280	MTTQSQN	6.68044e-05	2903	ATGACTACGCAGAGTCAGAAT	33917	MTTQSQN	0.00119882	157	ATGACTACGCAGAGTCAGAAT	5527	MTTQSQN	0.000134863	343
ACTTCGGGGTATTCTCTTTTG	404	TSGYSLL	1.18373e-05	12173	ACTTCGGGGTATTCTCTTTTG	2954	TSGYSLL	0.000104411	873	ACTTCGGGGTATTCTCTTTTG	977	TSGYSLL	2.38396e-05	633
AATCTTAATCATACTTTTACT	4000	NLNHTFT	0.000117201	1449	AATCTTAATCATACTTTTACT	10262	NLNHTFT	0.000362718	508	AATCTTAATCATACTTTTACT	9617	NLNHTFT	0.000234663	263
AATCCTCAGCTGAATTATACT	3266	NPQLNYT	9.56943e-05	1888	AATCCTCAGCTGAATTATACT	22104	NPQLNYT	0.000781282	256	AATCCTCAGCTGAATTATACT	7774	NPQLNYT	0.000189692	295
AGTCATACGGAGCGTGTTGGG	9180	SHTERVG	0.000268975	396	AGTCATACGGAGCGTGTTGGG	10976	SHTERVG	0.000387955	487	AGTCATACGGAGCGTGTTGGG	21736	SHTERVG	0.000530376	156
AATGAGAAGAATAGTGAGTCT	250	NEKNSES	7.32504e-06	15775	AATGAGAAGAATAGTGAGTCT	9342	NEKNSES	0.0003302	530	AATGAGAAGAATAGTGAGTCT	590	NEKNSES	1.43965e-05	761
AGGAGGTCTCTTCCGATGGAG	23508	RRSLPME	0.000688788	79	AGGAGGTCTCTTCCGATGGAG	42372	RRSLPME	0.00149767	113	AGGAGGTCTCTTCCGATGGAG	52251	RRSLPME	0.00127497	95
ACTGCTAATCCTCATTTGACG	18154	TANPHLT	0.000531915	126	ACTGCTAATCCTCATTTGACG	37649	TANPHLT	0.00133073	140	ACTGCTAATCCTCATTTGACG	39652	TANPHLT	0.000967541	106
AGTCATATTGCTATTTTGGCT	85	SHIAILA	2.49051e-06	25538	AGTCATATTGCTATTTTGGCT	2136	SHIAILA	7.54985e-05	945	AGTCATATTGCTATTTTGGCT	185	SHIAILA	4.51415e-06	1181
CATAATGCTCATGGGAGTAGT	16041	HNAHGSS	0.000470004	166	CATAATGCTCATGGGAGTAGT	42949	HNAHGSS	0.00151806	108	CATAATGCTCATGGGAGTAGT	33844	HNAHGSS	0.000825821	121
ATTTATAAGGTGGCTGATCTT	393	IYKVADL	1.1515e-05	12362	ATTTATAAGGTGGCTGATCTT	1761	IYKVADL	6.22438e-05	978	ATTTATAAGGTGGCTGATCTT	822	IYKVADL	2.00575e-05	667
AATATTCCTCCGAAGGATAGT	605	NIPPKDS	1.77266e-05	9384	AATATTCCTCCGAAGGATAGT	2478	NIPPKDS	8.75867e-05	922	AATATTCCTCCGAAGGATAGT	1213	NIPPKDS	2.95982e-05	591
CTTCATCCTTTGCCTATGATT	157	LHPLPMI	4.60012e-06	19458	CTTCATCCTTTGCCTATGATT	1509	LHPLPMI	5.33367e-05	1004	CTTCATCCTTTGCCTATGATT	310	LHPLPMI	7.56425e-06	954
CCGAGTCATATTACTCCTTCT	1266	PSHITPS	3.7094e-05	5264	CCGAGTCATATTACTCCTTCT	4441	PSHITPS	0.00015697	763	CCGAGTCATATTACTCCTTCT	2459	PSHITPS	6.00016e-05	470
ATGCGTCATACGAGTGAGAAT	1266	MRHTSEN	3.7094e-05	5263	ATGCGTCATACGAGTGAGAAT	45760	MRHTSEN	0.00161742	99	ATGCGTCATACGAGTGAGAAT	2452	MRHTSEN	5.98308e-05	473
TATAATGGGCATAGTATGGCG	1285	YNGHSMA	3.76507e-05	5194	TATAATGGGCATAGTATGGCG	851	YNGHSMA	3.00792e-05	1092	TATAATGGGCATAGTATGGCG	2433	YNGHSMA	5.93672e-05	476
ATTCCTTCGCTTTCGCAGAAT	2742	IPSLSQN	8.0341e-05	2324	ATTCCTTCGCTTTCGCAGAAT	39258	IPSLSQN	0.0013876	130	ATTCCTTCGCTTTCGCAGAAT	5138	IPSLSQN	0.000125371	351
GTGACTATGTTGAATGCTAGT	2675	VTMLNAS	7.83779e-05	2392	GTGACTATGTTGAATGCTAGT	6935	VTMLNAS	0.000245123	637	GTGACTATGTTGAATGCTAGT	4997	VTMLNAS	0.000121931	357
AATGTGGCGTTGCCGCCGATG	27743	NVALPPM	0.000812874	56	AATGTGGCGTTGCCGCCGATG	73965	NVALPPM	0.00261435	43	AATGTGGCGTTGCCGCCGATG	51720	NVALPPM	0.00126201	98
CAGTCTTTTCCGGGTCCTACT	2632	QSFPGPT	7.7118e-05	2452	CAGTCTTTTCCGGGTCCTACT	5989	QSFPGPT	0.000211686	683	CAGTCTTTTCCGGGTCCTACT	4861	QSFPGPT	0.000118612	361
ACGCATCTGAATAATAAGACT	2483	THLNNKT	7.27523e-05	2621	ACGCATCTGAATAATAAGACT	12	THLNNKT	4.24149e-07	7102	ACGCATCTGAATAATAAGACT	4582	THLNNKT	0.000111804	368
ACGGATAAGAGGTATATGGAT	2737	TDKRYMD	8.01945e-05	2328	ACGGATAAGAGGTATATGGAT	18423	TDKRYMD	0.000651174	305	ACGGATAAGAGGTATATGGAT	5019	TDKRYMD	0.000122468	354
AGTCTTTCTAAGACGATGATG	1445	SLSKTMM	4.23387e-05	4679	AGTCTTTCTAAGACGATGATG	16556	SLSKTMM	0.000585184	338	AGTCTTTCTAAGACGATGATG	2635	SLSKTMM	6.42961e-05	454
GTTCTTTCGAGTAGTGTGGGG	1488	VLSSSVG	4.35986e-05	4544	GTTCTTTCGAGTAGTGTGGGG	14212	VLSSSVG	0.000502333	397	GTTCTTTCGAGTAGTGTGGGG	2679	VLSSSVG	6.53698e-05	452
GGTACGGATTTTGTGCGTCAG	2327	GTDFVRQ	6.81815e-05	2832	GGTACGGATTTTGTGCGTCAG	8837	GTDFVRQ	0.00031235	550	GGTACGGATTTTGTGCGTCAG	4161	GTDFVRQ	0.000101532	382
CCGGCGCCTCTTACTAGTCTG	672	PAPLTSL	1.96897e-05	8717	CCGGCGCCTCTTACTAGTCTG	2526	PAPLTSL	8.92833e-05	916	CCGGCGCCTCTTACTAGTCTG	1183	PAPLTSL	2.88662e-05	597
CTTGCGTATCCGAATGTTTCT	3610	LAYPNVS	0.000105774	1664	CTTGCGTATCCGAATGTTTCT	5580	LAYPNVS	0.000197229	709	CTTGCGTATCCGAATGTTTCT	6270	LAYPNVS	0.000152993	325
AATTCTTATAAGGCGGAGTTT	59084	NSYKAEF	0.00173117	13	AATTCTTATAAGGCGGAGTTT	566458	NSYKAEF	0.0200219	5	AATTCTTATAAGGCGGAGTTT	100654	NSYKAEF	0.00245604	60
CCGCGTGCGTCGAGTATGCAG	3819	PRASSMQ	0.000111897	1546	CCGCGTGCGTCGAGTATGCAG	15935	PRASSMQ	0.000563234	354	CCGCGTGCGTCGAGTATGCAG	6503	PRASSMQ	0.000158678	318
CCTTTGCCGTCGCCTCATCAT	25401	PLPSPHH	0.000744253	69	CCTTTGCCGTCGCCTCATCAT	15685	PLPSPHH	0.000554398	359	CCTTTGCCGTCGCCTCATCAT	41562	PLPSPHH	0.00101415	103
AAGAATGAGAATATTGTGAAT	147	KNENIVN	4.30712e-06	20004	AAGAATGAGAATATTGTGAAT	6168	KNENIVN	0.000218012	673	AAGAATGAGAATATTGTGAAT	235	KNENIVN	5.73419e-06	1073
GAGCCTATGTTTGTGGAGGCG	561	EPMFVEA	1.64374e-05	9922	GAGCCTATGTTTGTGGAGGCG	1275	EPMFVEA	4.50658e-05	1034	GAGCCTATGTTTGTGGAGGCG	888	EPMFVEA	2.16679e-05	650
GAGACGCATGGGATGATGACT	4511	ETHGMMT	0.000132173	1215	GAGACGCATGGGATGATGACT	12476	ETHGMMT	0.000440973	444	GAGACGCATGGGATGATGACT	6939	ETHGMMT	0.000169317	312
ACTGGTATGGCTCAGACTATT	848	TGMAQTI	2.48465e-05	7353	ACTGGTATGGCTCAGACTATT	9980	TGMAQTI	0.00035275	514	ACTGGTATGGCTCAGACTATT	1280	TGMAQTI	3.1233e-05	581
GGGCTTTCGCAGTTGCCTAAT	4732	GLSQLPN	0.000138648	1131	GGGCTTTCGCAGTTGCCTAAT	13302	GLSQLPN	0.000470169	415	GGGCTTTCGCAGTTGCCTAAT	7038	GLSQLPN	0.000171733	309
CATATTGATCATGCGACTCCG	10191	HIDHATP	0.000298598	343	CATATTGATCATGCGACTCCG	51781	HIDHATP	0.00183024	76	CATATTGATCATGCGACTCCG	15075	HIDHATP	0.000367842	205
ATTTCTCCTGCTGTGGGTCCG	1688	ISPAVGP	4.94587e-05	4015	ATTTCTCCTGCTGTGGGTCCG	5627	ISPAVGP	0.00019889	707	ATTTCTCCTGCTGTGGGTCCG	2484	ISPAVGP	6.06116e-05	467
TTGTCTGCGATGAAGATGTCT	1865	LSAMKMS	5.46448e-05	3608	TTGTCTGCGATGAAGATGTCT	16281	LSAMKMS	0.000575464	343	TTGTCTGCGATGAAGATGTCT	2620	LSAMKMS	6.39301e-05	455
GATATTCGTAATAAGAGTACG	1170	DIRNKST	3.42812e-05	5611	GATATTCGTAATAAGAGTACG	31553	DIRNKST	0.00111526	169	GATATTCGTAATAAGAGTACG	1636	DIRNKST	3.99197e-05	525
AATTCTTATAAGGCTGAGTTT	95	NSYKAEF	2.78351e-06	24289	AATTCTTATAAGGCTGAGTTT	835	NSYKAEF	2.95137e-05	1099	AATTCTTATAAGGCTGAGTTT	132	NSYKAEF	3.22091e-06	1387
CAGCATTTGCAGATTAATGCT	6122	QHLQINA	0.000179376	771	CAGCATTTGCAGATTAATGCT	31979	QHLQINA	0.00113032	166	CAGCATTTGCAGATTAATGCT	8399	QHLQINA	0.000204942	282
CATGCGGCTCTTTCTTCTTCT	4435	HAALSSS	0.000129946	1248	CATGCGGCTCTTTCTTCTTCT	41563	HAALSSS	0.00146907	117	CATGCGGCTCTTTCTTCTTCT	5968	HAALSSS	0.000145624	334
CTTACTACTGGTACTCCTGCT	6241	LTTGTPA	0.000182862	748	CTTACTACTGGTACTCCTGCT	15360	LTTGTPA	0.00054291	367	CTTACTACTGGTACTCCTGCT	8335	LTTGTPA	0.000203381	284
ATGGGTACGCATGGGATTCCG	13910	MGTHGIP	0.000407565	204	ATGGGTACGCATGGGATTCCG	67284	MGTHGIP	0.0023782	53	ATGGGTACGCATGGGATTCCG	18397	MGTHGIP	0.000448902	176
ACTGGTCATTATACGGAGATT	3242	TGHYTEI	9.49911e-05	1907	ACTGGTCATTATACGGAGATT	4063	TGHYTEI	0.00014361	792	ACTGGTCATTATACGGAGATT	4223	TGHYTEI	0.000103045	378
CAGATGAATGTTTCTTTGACT	6274	QMNVSLT	0.000183829	742	CAGATGAATGTTTCTTTGACT	31300	QMNVSLT	0.00110632	174	CAGATGAATGTTTCTTTGACT	8082	QMNVSLT	0.000197207	288
GATAAGTTTCATAATTTGCCG	1885	DKFHNLP	5.52308e-05	3578	GATAAGTTTCATAATTTGCCG	12564	DKFHNLP	0.000444084	437	GATAAGTTTCATAATTTGCCG	2403	DKFHNLP	5.86351e-05	478
AGTAAGCCGGCGATTCATAAT	1191	SKPAIHN	3.48965e-05	5529	AGTAAGCCGGCGATTCATAAT	13968	SKPAIHN	0.000493709	402	AGTAAGCCGGCGATTCATAAT	1503	SKPAIHN	3.66744e-05	547
ACGAAGCTTAATCAGAAGAAT	2063	TKLNQKN	6.04462e-05	3232	ACGAAGCTTAATCAGAAGAAT	42419	TKLNQKN	0.00149933	111	ACGAAGCTTAATCAGAAGAAT	2599	TKLNQKN	6.34177e-05	457
AGTCATCCGTTGACGCCGGCG	4440	SHPLTPA	0.000130093	1247	AGTCATCCGTTGACGCCGGCG	11315	SHPLTPA	0.000399937	479	AGTCATCCGTTGACGCCGGCG	5502	SHPLTPA	0.000134253	344
GTGGTTTTGACGTCTATTAGT	956	VVLTSIS	2.8011e-05	6666	GTGGTTTTGACGTCTATTAGT	7785	VVLTSIS	0.000275166	599	GTGGTTTTGACGTCTATTAGT	1176	VVLTSIS	2.86953e-05	599
ACGACGATTGATCATCTGGTT	236	TTIDHLV	6.91484e-06	16208	ACGACGATTGATCATCTGGTT	9180	TTIDHLV	0.000324474	538	ACGACGATTGATCATCTGGTT	290	TTIDHLV	7.07623e-06	985
GGGCCTCTTAGTTCTCTTAAT	7580	GPLSSLN	0.000222095	558	GGGCCTCTTAGTTCTCTTAAT	17783	GPLSSLN	0.000628553	310	GGGCCTCTTAGTTCTCTTAAT	9280	GPLSSLN	0.000226439	266
AATACTGCTCATCTGTCTAGT	15215	NTAHLSS	0.000445802	181	AATACTGCTCATCTGTCTAGT	38154	NTAHLSS	0.00134858	138	AATACTGCTCATCTGTCTAGT	17955	NTAHLSS	0.000438116	181
CATACGGGTATGGGTTCGCCG	2648	HTGMGSP	7.75868e-05	2422	CATACGGGTATGGGTTCGCCG	38274	HTGMGSP	0.00135282	137	CATACGGGTATGGGTTCGCCG	3094	HTGMGSP	7.54961e-05	432
TCGCGGGCTGAGATTTTGGAT	304	SRAEILD	8.90725e-06	14189	TCGCGGGCTGAGATTTTGGAT	10566	SRAEILD	0.000373463	500	TCGCGGGCTGAGATTTTGGAT	342	SRAEILD	8.34507e-06	919
ATGGTTCCTCCGAATATTGGT	214	MVPPNIG	6.27023e-06	16969	ATGGTTCCTCCGAATATTGGT	621	MVPPNIG	2.19497e-05	1133	ATGGTTCCTCCGAATATTGGT	240	MVPPNIG	5.85619e-06	1067
CTTTCTAAGCCGATTATGGAT	1194	LSKPIMD	3.49844e-05	5521	CTTTCTAAGCCGATTATGGAT	8289	LSKPIMD	0.000292981	578	CTTTCTAAGCCGATTATGGAT	1328	LSKPIMD	3.24043e-05	570
GAGGCTAAGAATAATCTGAGT	1397	EAKNNLS	4.09323e-05	4827	GAGGCTAAGAATAATCTGAGT	8506	EAKNNLS	0.000300651	569	GAGGCTAAGAATAATCTGAGT	1546	EAKNNLS	3.77236e-05	540
ACGCCTAATTATACTACGTCT	18279	TPNYTTS	0.000535578	125	ACGCCTAATTATACTACGTCT	32901	TPNYTTS	0.00116291	164	ACGCCTAATTATACTACGTCT	20036	TPNYTTS	0.000488894	166
TCTGCGCATATGAGTACTAAT	6257	SAHMSTN	0.000183331	745	TCTGCGCATATGAGTACTAAT	50259	SAHMSTN	0.00177644	81	TCTGCGCATATGAGTACTAAT	6735	SAHMSTN	0.000164339	314
AGTTCTCATCGTTCGTCTGAT	10537	SSHRSSD	0.000308736	327	AGTTCTCATCGTTCGTCTGAT	110808	SSHRSSD	0.00391659	28	AGTTCTCATCGTTCGTCTGAT	11033	SSHRSSD	0.000269214	249
GAGGAGCGGGGTTTGGTGAGT	7803	EERGLVS	0.000228629	535	GAGGAGCGGGGTTTGGTGAGT	67027	EERGLVS	0.00236912	56	GAGGAGCGGGGTTTGGTGAGT	8155	EERGLVS	0.000198989	286
AGGGATGCGTCTGCTCTGACT	1509	RDASALT	4.42139e-05	4483	AGGGATGCGTCTGCTCTGACT	5862	RDASALT	0.000207197	690	AGGGATGCGTCTGCTCTGACT	1557	RDASALT	3.79921e-05	537
TCGGCTGTTCCTTCGATGCGG	3595	SAVPSMR	0.000105334	1672	TCGGCTGTTCCTTCGATGCGG	38934	SAVPSMR	0.00137615	131	TCGGCTGTTCCTTCGATGCGG	3679	SAVPSMR	8.97706e-05	403
AATCCGATTAATTCTTTTAGT	2938	NPINSFS	8.60839e-05	2146	AATCCGATTAATTCTTTTAGT	3991	NPINSFS	0.000141065	803	AATCCGATTAATTCTTTTAGT	2978	NPINSFS	7.26656e-05	438
CGTAATTCTAGTACTCCTTCT	13901	RNSSTPS	0.000407301	205	CGTAATTCTAGTACTCCTTCT	23612	RNSSTPS	0.000834583	234	CGTAATTCTAGTACTCCTTCT	13583	RNSSTPS	0.000331436	219
AGTAATACGCGTAATCTGAAT	4445	SNTRNLN	0.000130239	1246	AGTAATACGCGTAATCTGAAT	28693	SNTRNLN	0.00101417	194	AGTAATACGCGTAATCTGAAT	4131	SNTRNLN	0.0001008	383
AGTAATAGTCGTAATGTTGTT	1710	SNSRNVV	5.01033e-05	3962	AGTAATAGTCGTAATGTTGTT	4305	SNSRNVV	0.000152163	778	AGTAATAGTCGTAATGTTGTT	1543	SNSRNVV	3.76504e-05	541
AAGCATGTGTCGCATACTGCT	9379	KHVSHTA	0.000274806	390	AAGCATGTGTCGCATACTGCT	2003	KHVSHTA	7.07975e-05	951	AAGCATGTGTCGCATACTGCT	8387	KHVSHTA	0.00020465	283
TCTCCTAATGTTGCTAGTGCT	3570	SPNVASA	0.000104602	1693	TCTCCTAATGTTGCTAGTGCT	49858	SPNVASA	0.00176227	86	TCTCCTAATGTTGCTAGTGCT	3108	SPNVASA	7.58377e-05	431
CAGCCTCTTCATGGTACTAGT	10137	QPLHGTS	0.000297016	346	CAGCCTCTTCATGGTACTAGT	35753	QPLHGTS	0.00126372	146	CAGCCTCTTCATGGTACTAGT	8741	QPLHGTS	0.000213287	278
ATGTCGGCGGATATGTTTCCG	4691	MSADMFP	0.000137447	1145	ATGTCGGCGGATATGTTTCCG	8466	MSADMFP	0.000299237	574	ATGTCGGCGGATATGTTTCCG	3984	MSADMFP	9.72128e-05	389
ATTCTTGATAATCCTCATGAG	2001	ILDNPHE	5.86296e-05	3346	ATTCTTGATAATCCTCATGAG	6803	ILDNPHE	0.000240457	643	ATTCTTGATAATCCTCATGAG	1698	ILDNPHE	4.14326e-05	519
AGGGCTGATTCTGTGCCGAAG	1252	RADSVPK	3.66838e-05	5311	AGGGCTGATTCTGTGCCGAAG	14831	RADSVPK	0.000524212	380	AGGGCTGATTCTGTGCCGAAG	1051	RADSVPK	2.56452e-05	622
CATGGTATTAGTAATTTGCCG	8210	HGISNLP	0.000240554	479	CATGGTATTAGTAATTTGCCG	25305	HGISNLP	0.000894424	217	CATGGTATTAGTAATTTGCCG	6699	HGISNLP	0.000163461	315
TCTAATGCGAGGTCGTCTAGT	7522	SNARSSS	0.000220396	569	TCTAATGCGAGGTCGTCTAGT	52740	SNARSSS	0.00186413	72	TCTAATGCGAGGTCGTCTAGT	5871	SNARSSS	0.000143257	335
CATAATAAGGTTCCTACGAAT	18959	HNKVPTN	0.000555502	116	CATAATAAGGTTCCTACGAAT	26101	HNKVPTN	0.000922559	211	CATAATAAGGTTCCTACGAAT	14730	HNKVPTN	0.000359424	212
ACGAATACTGAGAGGTATCCT	2246	TNTERYP	6.58082e-05	2950	ACGAATACTGAGAGGTATCCT	8873	TNTERYP	0.000313623	548	ACGAATACTGAGAGGTATCCT	1719	TNTERYP	4.1945e-05	517
ACTAGTCGGGATAAGCTGTCG	1635	TSRDKLS	4.79058e-05	4134	ACTAGTCGGGATAAGCTGTCG	5549	TSRDKLS	0.000196133	712	ACTAGTCGGGATAAGCTGTCG	1231	TSRDKLS	3.00374e-05	589
ACTAATGGGCCTATTCCGAAT	1399	TNGPIPN	4.09909e-05	4824	ACTAATGGGCCTATTCCGAAT	14704	TNGPIPN	0.000519724	383	ACTAATGGGCCTATTCCGAAT	1045	TNGPIPN	2.54988e-05	623
CAGAGTAAGACTACTCATATG	4113	QSKTTHM	0.000120512	1398	CAGAGTAAGACTACTCATATG	12991	QSKTTHM	0.000459176	424	CAGAGTAAGACTACTCATATG	2939	QSKTTHM	7.1714e-05	441
GATGATAAGTTTAGGATTGCT	4168	DDKFRIA	0.000122123	1377	GATGATAAGTTTAGGATTGCT	7432	DDKFRIA	0.000262689	610	GATGATAAGTTTAGGATTGCT	2969	DDKFRIA	7.2446e-05	439
AGGATTGATAATAGTCCTAAT	940	RIDNSPN	2.75421e-05	6758	AGGATTGATAATAGTCCTAAT	27593	RIDNSPN	0.000975295	203	AGGATTGATAATAGTCCTAAT	646	RIDNSPN	1.57629e-05	732
CTTAGTTCTTATCAGTCGGGG	283	LSSYQSG	8.29194e-06	14770	CTTAGTTCTTATCAGTCGGGG	6384	LSSYQSG	0.000225647	663	CTTAGTTCTTATCAGTCGGGG	194	LSSYQSG	4.73376e-06	1163
ACTCATGAGCGTATTTTGAAT	1746	THERILN	5.11581e-05	3882	ACTCATGAGCGTATTTTGAAT	5719	THERILN	0.000202142	703	ACTCATGAGCGTATTTTGAAT	1192	THERILN	2.90858e-05	596
ATTCAGGATATGAGTAATGGG	552	IQDMSNG	1.61737e-05	10015	ATTCAGGATATGAGTAATGGG	5235	IQDMSNG	0.000185035	726	ATTCAGGATATGAGTAATGGG	372	IQDMSNG	9.0771e-06	898
CAGACTGTTAGTACGATGACT	3827	QTVSTMT	0.000112132	1536	CAGACTGTTAGTACGATGACT	35211	QTVSTMT	0.00124456	150	CAGACTGTTAGTACGATGACT	2573	QTVSTMT	6.27833e-05	460
AATGCTCAGCATATGACGGCT	4246	NAQHMTA	0.000124408	1335	AATGCTCAGCATATGACGGCT	30084	NAQHMTA	0.00106334	183	AATGCTCAGCATATGACGGCT	2813	NAQHMTA	6.86395e-05	445
ACGATGAAGGGTATGTCGAAT	3838	TMKGMSN	0.000112454	1527	ACGATGAAGGGTATGTCGAAT	12933	TMKGMSN	0.000457126	426	ACGATGAAGGGTATGTCGAAT	2456	TMKGMSN	5.99284e-05	472
TCTCATACTAGTTCGTTTACT	5729	SHTSSFT	0.000167861	847	TCTCATACTAGTTCGTTTACT	3312	SHTSSFT	0.000117065	846	TCTCATACTAGTTCGTTTACT	3632	SHTSSFT	8.86237e-05	405
GAGGATCATACTCGTCGTTCT	9149	EDHTRRS	0.000268067	399	GAGGATCATACTCGTCGTTCT	13235	EDHTRRS	0.000467801	418	GAGGATCATACTCGTCGTTCT	5792	EDHTRRS	0.000141329	336
AAGCTTATTAGTGATCCGTTG	226	KLISDPL	6.62184e-06	16565	AAGCTTATTAGTGATCCGTTG	7581	KLISDPL	0.000267956	605	AAGCTTATTAGTGATCCGTTG	143	KLISDPL	3.48931e-06	1326
GCTGGGGTTACTTTTATTAAT	4665	AGVTFIN	0.000136685	1158	GCTGGGGTTACTTTTATTAAT	7308	AGVTFIN	0.000258307	616	GCTGGGGTTACTTTTATTAAT	2853	AGVTFIN	6.96155e-05	444
TCTTTGGCTACTGGGTTTCTT	1318	SLATGFL	3.86176e-05	5075	TCTTTGGCTACTGGGTTTCTT	3623	SLATGFL	0.000128058	830	TCTTTGGCTACTGGGTTTCTT	801	SLATGFL	1.9545e-05	673
CCGCCTAATTTGCAGCCTGAT	2306	PPNLQPD	6.75662e-05	2861	CCGCCTAATTTGCAGCCTGAT	18881	PPNLQPD	0.000667363	292	CCGCCTAATTTGCAGCCTGAT	1400	PPNLQPD	3.41611e-05	558
ATTCATATGAAGAGTCTGACT	2576	IHMKSLT	7.54772e-05	2512	ATTCATATGAAGAGTCTGACT	10708	IHMKSLT	0.000378482	497	ATTCATATGAAGAGTCTGACT	1559	IHMKSLT	3.80409e-05	536
GCTCTTTATGCGGCTCAGCCT	2383	ALYAAQP	6.98223e-05	2744	GCTCTTTATGCGGCTCAGCCT	2442	ALYAAQP	8.63143e-05	924	GCTCTTTATGCGGCTCAGCCT	1379	ALYAAQP	3.36487e-05	560
ACTCCTCAGCATCATAATTCT	26546	TPQHHNS	0.000777802	65	ACTCCTCAGCATCATAATTCT	53464	TPQHHNS	0.00188972	70	ACTCCTCAGCATCATAATTCT	15008	TPQHHNS	0.000366207	206
AATCGGCCTCCGTCTTCTCAG	16898	NRPPSSQ	0.000495114	147	AATCGGCCTCCGTCTTCTCAG	18713	NRPPSSQ	0.000661425	295	AATCGGCCTCCGTCTTCTCAG	9430	NRPPSSQ	0.0002301	265
ATTAAGACTAAGGATGATCAT	6167	IKTKDDH	0.000180694	762	ATTAAGACTAAGGATGATCAT	21801	IKTKDDH	0.000770572	260	ATTAAGACTAAGGATGATCAT	3424	IKTKDDH	8.35484e-05	419
CGACATCCTAGTAGTAGTGTT	2956	RHPSSSV	8.66113e-05	2124	CGACATCCTAGTAGTAGTGTT	6689	RHPSSSV	0.000236428	650	CGACATCCTAGTAGTAGTGTT	1594	RHPSSSV	3.88949e-05	529
TCGAAGAAGACTGCTTCGGAT	10944	SKKTASD	0.000320661	313	TCGAAGAAGACTGCTTCGGAT	18459	SKKTASD	0.000652447	302	TCGAAGAAGACTGCTTCGGAT	5418	SKKTASD	0.000132204	346
ACTCTTTCTGGTCCGACGAAT	586	TLSGPTN	1.71699e-05	9607	ACTCTTTCTGGTCCGACGAAT	13579	TLSGPTN	0.00047996	409	ACTCTTTCTGGTCCGACGAAT	282	TLSGPTN	6.88103e-06	997
AAGGCGAGTTCGATGAGGGAG	2938	KASSMRE	8.60839e-05	2145	AAGGCGAGTTCGATGAGGGAG	22281	KASSMRE	0.000787538	254	AAGGCGAGTTCGATGAGGGAG	1352	KASSMRE	3.29899e-05	566
GCTAATCAGCAGGGTCATGCT	34835	ANQQGHA	0.00102067	40	GCTAATCAGCAGGGTCATGCT	98306	ANQQGHA	0.0034747	31	GCTAATCAGCAGGGTCATGCT	15909	ANQQGHA	0.000388192	198
TCTATGATTGCTTTTCCGGAT	330	SMIAFPD	9.66905e-06	13596	TCTATGATTGCTTTTCCGGAT	958	SMIAFPD	3.38612e-05	1076	TCTATGATTGCTTTTCCGGAT	150	SMIAFPD	3.66012e-06	1288
GAGAATAGTCATCATCTGGGT	27474	ENSHHLG	0.000804993	58	GAGAATAGTCATCATCTGGGT	24686	ENSHHLG	0.000872545	221	GAGAATAGTCATCATCTGGGT	12141	ENSHHLG	0.00029625	237
CATAGTACGGGTTCTGTGGGG	2432	HSTGSVG	7.1258e-05	2687	CATAGTACGGGTTCTGTGGGG	29908	HSTGSVG	0.00105712	186	CATAGTACGGGTTCTGTGGGG	1068	HSTGSVG	2.60601e-05	618
GCTCATAAGGGGACTATGACT	2547	AHKGTMT	7.46275e-05	2539	GCTCATAAGGGGACTATGACT	18426	AHKGTMT	0.00065128	304	GCTCATAAGGGGACTATGACT	1117	AHKGTMT	2.72557e-05	607
AATCTTGCGCAGTATCCGGTT	2134	NLAQYPV	6.25265e-05	3121	AATCTTGCGCAGTATCCGGTT	3145	NLAQYPV	0.000111162	861	AATCTTGCGCAGTATCCGGTT	914	NLAQYPV	2.23023e-05	642
ATGACTAGTAATATTTATGCT	21006	MTSNIYA	0.000615479	95	ATGACTAGTAATATTTATGCT	10282	MTSNIYA	0.000363425	506	ATGACTAGTAATATTTATGCT	8653	MTSNIYA	0.00021114	280
GTTAGTACTAAGAATGTTCTT	1484	VSTKNVL	4.34814e-05	4555	GTTAGTACTAAGAATGTTCTT	13605	VSTKNVL	0.000480879	408	GTTAGTACTAAGAATGTTCTT	599	VSTKNVL	1.46161e-05	750
ACTATGAATAAGAATCATACG	18996	TMNKNHT	0.000556586	115	ACTATGAATAAGAATCATACG	11039	TMNKNHT	0.000390181	484	ACTATGAATAAGAATCATACG	7316	TMNKNHT	0.000178516	303
AAGCATGATGATATTAAGCAT	4489	KHDDIKH	0.000131528	1234	AAGCATGATGATATTAAGCAT	10719	KHDDIKH	0.000378871	496	AAGCATGATGATATTAAGCAT	1662	KHDDIKH	4.05541e-05	523
TCTAGGTCTAATAGTACTTTG	2081	SRSNSTL	6.09736e-05	3202	TCTAGGTCTAATAGTACTTTG	21335	SRSNSTL	0.000754101	268	TCTAGGTCTAATAGTACTTTG	738	SRSNSTL	1.80078e-05	696
ATTAATACTGCTACTACGTTG	4861	INTATTL	0.000142428	1099	ATTAATACTGCTACTACGTTG	18633	INTATTL	0.000658597	298	ATTAATACTGCTACTACGTTG	1694	INTATTL	4.1335e-05	520
AGGGCTAATGCGAATGGGGCT	11710	RANANGA	0.000343105	273	AGGGCTAATGCGAATGGGGCT	48735	RANANGA	0.00172257	92	AGGGCTAATGCGAATGGGGCT	4053	RANANGA	9.88965e-05	385
CTTCATAATCCGAATAATCTT	4645	LHNPNNL	0.000136099	1167	CTTCATAATCCGAATAATCTT	183309	LHNPNNL	0.00647919	19	CTTCATAATCCGAATAATCTT	1586	LHNPNNL	3.86997e-05	532
CAGGAGAAGAGTAAGCAGTAT	2569	QEKSKQY	7.52721e-05	2517	CAGGAGAAGAGTAAGCAGTAT	33843	QEKSKQY	0.00119621	159	CAGGAGAAGAGTAAGCAGTAT	856	QEKSKQY	2.08871e-05	658
TTTCCTGCTGAGAATAATCAT	613	FPAENNH	1.7961e-05	9295	TTTCCTGCTGAGAATAATCAT	15322	FPAENNH	0.000541567	368	TTTCCTGCTGAGAATAATCAT	203	FPAENNH	4.95336e-06	1136
AGTGCTACGCAGCTTACGCAG	5828	SATQLTQ	0.000170761	826	AGTGCTACGCAGCTTACGCAG	48873	SATQLTQ	0.00172745	91	AGTGCTACGCAGCTTACGCAG	1901	SATQLTQ	4.63859e-05	502
ATGCTGAATGTGACGAATATG	7344	MLNVTNM	0.00021518	589	ATGCTGAATGTGACGAATATG	4519	MLNVTNM	0.000159727	760	ATGCTGAATGTGACGAATATG	2348	MLNVTNM	5.72931e-05	479
AGTCATAATATTAGTATTTCT	8792	SHNISIS	0.000257607	427	AGTCATAATATTAGTATTTCT	26640	SHNISIS	0.00094161	207	AGTCATAATATTAGTATTTCT	2706	SHNISIS	6.60286e-05	450
AGTATGAGTATGCTTACTGTT	2303	SMSMLTV	6.74783e-05	2866	AGTATGAGTATGCTTACTGTT	4078	SMSMLTV	0.00014414	791	AGTATGAGTATGCTTACTGTT	696	SMSMLTV	1.6983e-05	707
ATGCCTAGTCAGACTAATAAT	6410	MPSQTNN	0.000187814	714	ATGCCTAGTCAGACTAATAAT	17742	MPSQTNN	0.000627104	311	ATGCCTAGTCAGACTAATAAT	1893	MPSQTNN	4.61907e-05	506
ACTTCTACTCAGACTAATAAT	1234	TSTQTNN	3.61564e-05	5381	ACTTCTACTCAGACTAATAAT	5514	TSTQTNN	0.000194896	715	ACTTCTACTCAGACTAATAAT	357	TSTQTNN	8.71109e-06	908
GCTATTGATGTTCATAAGGCT	1377	AIDVHKA	4.03463e-05	4878	GCTATTGATGTTCATAAGGCT	50134	AIDVHKA	0.00177202	83	GCTATTGATGTTCATAAGGCT	378	AIDVHKA	9.2235e-06	891
GCGAGGACTAATGGGTTTACT	5806	ARTNGFT	0.000170117	831	GCGAGGACTAATGGGTTTACT	22536	ARTNGFT	0.000796551	252	GCGAGGACTAATGGGTTTACT	1578	ARTNGFT	3.85045e-05	534
CCGGTTTCGAGTCTTCCTTCT	21637	PVSSLPS	0.000633968	93	CCGGTTTCGAGTCTTCCTTCT	12951	PVSSLPS	0.000457763	425	CCGGTTTCGAGTCTTCCTTCT	5754	PVSSLPS	0.000140402	338
ATTGCGCATTCGCCTCTTCAT	1984	IAHSPLH	5.81315e-05	3382	ATTGCGCATTCGCCTCTTCAT	5868	IAHSPLH	0.000207409	688	ATTGCGCATTCGCCTCTTCAT	524	IAHSPLH	1.2786e-05	788
CCTTCTTCGAATATGGCTAAG	1206	PSSNMAK	3.5336e-05	5482	CCTTCTTCGAATATGGCTAAG	11661	PSSNMAK	0.000412167	468	CCTTCTTCGAATATGGCTAAG	306	PSSNMAK	7.46665e-06	961
CCTAAGAATACTGATTTGCAG	2019	PKNTDLQ	5.9157e-05	3316	CCTAAGAATACTGATTTGCAG	17395	PKNTDLQ	0.000614839	319	CCTAAGAATACTGATTTGCAG	492	PKNTDLQ	1.20052e-05	808
GGTGAGCATTATCATAATAAT	2845	GEHYHNN	8.33589e-05	2216	GGTGAGCATTATCATAATAAT	23317	GEHYHNN	0.000824156	238	GGTGAGCATTATCATAATAAT	669	GEHYHNN	1.63241e-05	720
ATTACTCGTAGTGAGCGTGAG	15675	ITRSERE	0.00045928	174	ATTACTCGTAGTGAGCGTGAG	67529	ITRSERE	0.00238686	51	ATTACTCGTAGTGAGCGTGAG	3595	ITRSERE	8.77209e-05	406
GCTAATATTAAGTCTCTGCCG	9362	ANIKSLP	0.000274308	391	GCTAATATTAAGTCTCTGCCG	24081	ANIKSLP	0.00085116	228	GCTAATATTAAGTCTCTGCCG	2120	ANIKSLP	5.17297e-05	491
GCTATTCCTTCGCTGGTTCCG	2270	AIPSLVP	6.65114e-05	2918	GCTATTCCTTCGCTGGTTCCG	4427	AIPSLVP	0.000156476	765	GCTATTCCTTCGCTGGTTCCG	503	AIPSLVP	1.22736e-05	799
ACGAGGAATGCGCCTTTTCCT	11058	TRNAPFP	0.000324001	304	ACGAGGAATGCGCCTTTTCCT	12915	TRNAPFP	0.00045649	427	ACGAGGAATGCGCCTTTTCCT	2411	TRNAPFP	5.88303e-05	477
AATATGCATAGTCCGATTATG	5804	NMHSPIM	0.000170058	832	AATATGCATAGTCCGATTATG	5828	NMHSPIM	0.000205995	692	AATATGCATAGTCCGATTATG	1243	NMHSPIM	3.03302e-05	586
CGTTCTAATGGTTATACGCAG	6959	RSNGYTQ	0.0002039	640	CGTTCTAATGGTTATACGCAG	6702	RSNGYTQ	0.000236887	649	CGTTCTAATGGTTATACGCAG	1487	RSNGYTQ	3.6284e-05	549
ATTAAGAAGCCGATGCTTGAG	2617	IKKPMLE	7.66785e-05	2466	ATTAAGAAGCCGATGCTTGAG	15166	IKKPMLE	0.000536053	370	ATTAAGAAGCCGATGCTTGAG	548	IKKPMLE	1.33716e-05	773
CTTGGGATTACGAAGATGCTG	3491	LGITKML	0.000102287	1753	CTTGGGATTACGAAGATGCTG	12792	LGITKML	0.000452143	433	CTTGGGATTACGAAGATGCTG	724	LGITKML	1.76662e-05	700
TCTGCTCCGTTTAATACTCCT	7235	SAPFNTP	0.000211987	602	TCTGCTCCGTTTAATACTCCT	4364	SAPFNTP	0.000154249	773	TCTGCTCCGTTTAATACTCCT	1489	SAPFNTP	3.63328e-05	548
TATGCGCGGACTTTTCCTGAT	745	YARTFPD	2.18286e-05	8085	TATGCGCGGACTTTTCCTGAT	1721	YARTFPD	6.083e-05	983	TATGCGCGGACTTTTCCTGAT	147	YARTFPD	3.58692e-06	1301
GTGCGGACTGAGCTGTCTACG	2137	VRTELST	6.26144e-05	3114	GTGCGGACTGAGCTGTCTACG	24629	VRTELST	0.00087053	223	GTGCGGACTGAGCTGTCTACG	419	VRTELST	1.02239e-05	851
ACTGATATTCATTTTAGGAAT	977	TDIHFRN	2.86263e-05	6552	ACTGATATTCATTTTAGGAAT	10722	TDIHFRN	0.000378977	495	ACTGATATTCATTTTAGGAAT	187	TDIHFRN	4.56295e-06	1171
CGTAGTGGGCTGGATTCGCAT	2085	RSGLDSH	6.10908e-05	3193	CGTAGTGGGCTGGATTCGCAT	47659	RSGLDSH	0.00168454	93	CGTAGTGGGCTGGATTCGCAT	376	RSGLDSH	9.1747e-06	894
AATCAGGCTAAGACTGATTTT	65289	NQAKTDF	0.00191298	9	AATCAGGCTAAGACTGATTTT	211819	NQAKTDF	0.0074869	17	AATCAGGCTAAGACTGATTTT	11398	NQAKTDF	0.00027812	246
ATTAATAAGAGTAATCTTCCT	41906	INKSNLP	0.00122785	30	ATTAATAAGAGTAATCTTCCT	7694	INKSNLP	0.00027195	601	ATTAATAAGAGTAATCTTCCT	7142	INKSNLP	0.000174271	308
ATGCAGACTGTTCCTCATGTT	11218	MQTVPHV	0.000328689	299	ATGCAGACTGTTCCTCATGTT	39455	MQTVPHV	0.00139457	127	ATGCAGACTGTTCCTCATGTT	1827	MQTVPHV	4.45803e-05	513
CTGTCGTCTCCTAATATTCCT	814	LSSPNIP	2.38503e-05	7581	CTGTCGTCTCCTAATATTCCT	19468	LSSPNIP	0.000688111	288	CTGTCGTCTCCTAATATTCCT	124	LSSPNIP	3.0257e-06	1427
CCTACTTCTAGTGTGGCTCCT	5016	PTSSVAP	0.00014697	1047	CCTACTTCTAGTGTGGCTCCT	8639	PTSSVAP	0.000305352	564	CCTACTTCTAGTGTGGCTCCT	660	PTSSVAP	1.61045e-05	725
ATTAATTCTTCGGCTATGAAG	4059	INSSAMK	0.000118929	1418	ATTAATTCTTCGGCTATGAAG	1406	INSSAMK	4.96961e-05	1015	ATTAATTCTTCGGCTATGAAG	529	INSSAMK	1.2908e-05	781
AGGGCTGAGCCTCATTCGCAG	11829	RAEPHSQ	0.000346592	270	AGGGCTGAGCCTCATTCGCAG	17036	RAEPHSQ	0.00060215	325	AGGGCTGAGCCTCATTCGCAG	1526	RAEPHSQ	3.72356e-05	545
CATGCGCCTAGGAATAATGAT	7766	HAPRNND	0.000227545	541	CATGCGCCTAGGAATAATGAT	56654	HAPRNND	0.00200248	63	CATGCGCCTAGGAATAATGAT	987	HAPRNND	2.40836e-05	632
AATAATCATAAGTCTACTAAT	1103	NNHKSTN	3.23181e-05	5946	AATAATCATAAGTCTACTAAT	14340	NNHKSTN	0.000506858	391	AATAATCATAAGTCTACTAAT	137	NNHKSTN	3.34291e-06	1360
AGTCATCCGACTTCTATTCAG	32736	SHPTSIQ	0.00095917	46	AGTCATCCGACTTCTATTCAG	7349	SHPTSIQ	0.000259756	613	AGTCATCCGACTTCTATTCAG	3798	SHPTSIQ	9.26743e-05	393
ATTAGTCATACTTCGGAGAGT	3147	ISHTSES	9.22076e-05	1981	ATTAGTCATACTTCGGAGAGT	15005	ISHTSES	0.000530363	372	ATTAGTCATACTTCGGAGAGT	347	ISHTSES	8.46708e-06	915
GATTCGGTTAATCGGGCGGGT	6311	DSVNRAG	0.000184913	734	GATTCGGTTAATCGGGCGGGT	19025	DSVNRAG	0.000672452	291	GATTCGGTTAATCGGGCGGGT	684	DSVNRAG	1.66901e-05	713
ATGGTGACTGCTACGGGTGCG	17667	MVTATGA	0.000517646	136	ATGGTGACTGCTACGGGTGCG	20791	MVTATGA	0.000734873	270	ATGGTGACTGCTACGGGTGCG	1902	MVTATGA	4.64103e-05	501
ACTAATCAGACGACTTATCAT	13379	TNQTTYH	0.000392007	217	ACTAATCAGACGACTTATCAT	7138	TNQTTYH	0.000252298	622	ACTAATCAGACGACTTATCAT	1345	TNQTTYH	3.28191e-05	568
GCTAATTCGCAGCCGCCGAAG	8558	ANSQPPK	0.000250751	445	GCTAATTCGCAGCCGCCGAAG	6905	ANSQPPK	0.000244062	638	GCTAATTCGCAGCCGCCGAAG	856	ANSQPPK	2.08871e-05	659
ATTCATACGCCTACGCTTACG	1986	IHTPTLT	5.81901e-05	3374	ATTCATACGCCTACGCTTACG	2733	IHTPTLT	9.65999e-05	895	ATTCATACGCCTACGCTTACG	185	IHTPTLT	4.51415e-06	1183
ATTAATAATGCGAATCCTACT	1368	INNANPT	4.00826e-05	4901	ATTAATAATGCGAATCCTACT	12541	INNANPT	0.000443271	440	ATTAATAATGCGAATCCTACT	118	INNANPT	2.87929e-06	1463
GTTAATGCTAATCATAGTAAT	15777	VNANHSN	0.000462269	172	GTTAATGCTAATCATAGTAAT	34913	VNANHSN	0.00123403	152	GTTAATGCTAATCATAGTAAT	1355	VNANHSN	3.30631e-05	564
AGTCAGAGTATGTATGCTTCG	23191	SQSMYAS	0.0006795	82	AGTCAGAGTATGTATGCTTCG	4334	SQSMYAS	0.000153188	776	AGTCAGAGTATGTATGCTTCG	1991	SQSMYAS	4.8582e-05	495
CTGGCGAGGATTAGTCCTGAG	6282	LARISPE	0.000184064	740	CTGGCGAGGATTAGTCCTGAG	18216	LARISPE	0.000643858	308	CTGGCGAGGATTAGTCCTGAG	529	LARISPE	1.2908e-05	782
AAGGCGCATCCTACTCATGAT	5587	KAHPTHD	0.0001637	890	AAGGCGCATCCTACTCATGAT	18553	KAHPTHD	0.000655769	301	AAGGCGCATCCTACTCATGAT	470	KAHPTHD	1.14684e-05	824
TCGTATAAGACGAATCTTGAT	3128	SYKTNLD	9.16509e-05	1993	TCGTATAAGACGAATCTTGAT	15384	SYKTNLD	0.000543759	366	TCGTATAAGACGAATCTTGAT	259	SYKTNLD	6.31981e-06	1041
CATGAGCCTATGCGTTTTTCT	8199	HEPMRFS	0.000240232	482	CATGAGCCTATGCGTTTTTCT	2091	HEPMRFS	7.39079e-05	946	CATGAGCCTATGCGTTTTTCT	622	HEPMRFS	1.51773e-05	738
AAGTCTAATTCGGATTCTCCG	12135	KSNSDSP	0.000355557	256	AAGTCTAATTCGGATTCTCCG	2895	KSNSDSP	0.000102326	875	AAGTCTAATTCGGATTCTCCG	901	KSNSDSP	2.19851e-05	645
CAGGATAGTATGAAGCAGACT	10074	QDSMKQT	0.00029517	350	CAGGATAGTATGAAGCAGACT	5338	QDSMKQT	0.000188675	723	CAGGATAGTATGAAGCAGACT	738	QDSMKQT	1.80078e-05	694
GCTTCTATTTATACTAATGAG	6746	ASIYTNE	0.000197659	665	GCTTCTATTTATACTAATGAG	16645	ASIYTNE	0.00058833	333	GCTTCTATTTATACTAATGAG	493	ASIYTNE	1.20296e-05	806
GAGAGTCCTCATCGTCAGATG	3330	ESPHRQM	9.75695e-05	1853	GAGAGTCCTCATCGTCAGATG	16191	ESPHRQM	0.000572283	346	GAGAGTCCTCATCGTCAGATG	206	ESPHRQM	5.02657e-06	1128
CTTAATGCTCAGGGGAAGGCT	5879	LNAQGKA	0.000172256	816	CTTAATGCTCAGGGGAAGGCT	50096	LNAQGKA	0.00177068	84	CTTAATGCTCAGGGGAAGGCT	351	LNAQGKA	8.56468e-06	911
TATGATTCGTCTAATGTTTCG	2768	YDSSNVS	8.11028e-05	2298	TATGATTCGTCTAATGTTTCG	12829	YDSSNVS	0.00045345	430	TATGATTCGTCTAATGTTTCG	157	YDSSNVS	3.83093e-06	1265
TTGCATGTTGGTAATACTTCT	3968	LHVGNTS	0.000116263	1467	TTGCATGTTGGTAATACTTCT	15996	LHVGNTS	0.00056539	350	TTGCATGTTGGTAATACTTCT	208	LHVGNTS	5.07537e-06	1122
CCGCGGAGTAGTGCTACGATT	5252	PRSSATI	0.000153884	973	CCGCGGAGTAGTGCTACGATT	15940	PRSSATI	0.000563411	353	CCGCGGAGTAGTGCTACGATT	273	PRSSATI	6.66142e-06	1016
TTGCTTACTACTAATCTGACT	38425	LLTTNLT	0.00112586	38	TTGCTTACTACTAATCTGACT	6796	LLTTNLT	0.00024021	644	TTGCTTACTACTAATCTGACT	1949	LLTTNLT	4.75572e-05	498
CGGAATCCTCAGACTGATCAT	9781	RNPQTDH	0.000286585	365	CGGAATCCTCAGACTGATCAT	49494	RNPQTDH	0.0017494	88	CGGAATCCTCAGACTGATCAT	479	RNPQTDH	1.1688e-05	815
AAGGATGTGGGTTGGACTAGT	2283	KDVGWTS	6.68923e-05	2896	AAGGATGTGGGTTGGACTAGT	8081	KDVGWTS	0.000285629	583	AAGGATGTGGGTTGGACTAGT	111	KDVGWTS	2.70849e-06	1507
GGTCTTAATCATAATATTAGT	4946	GLNHNIS	0.000144919	1067	GGTCTTAATCATAATATTAGT	8978	GLNHNIS	0.000317334	542	GGTCTTAATCATAATATTAGT	238	GLNHNIS	5.80739e-06	1070
ACTCTTAGTGAGAAGTGGGAT	4665	TLSEKWD	0.000136685	1157	ACTCTTAGTGAGAAGTGGGAT	14257	TLSEKWD	0.000503924	393	ACTCTTAGTGAGAAGTGGGAT	213	TLSEKWD	5.19737e-06	1111
AAGATTCATCCGACTAGTGAT	7740	KIHPTSD	0.000226783	545	AAGATTCATCCGACTAGTGAT	52272	KIHPTSD	0.00184759	74	AAGATTCATCCGACTAGTGAT	337	KIHPTSD	8.22307e-06	926
CAGACTCATTTGAATACTAGT	3702	QTHLNTS	0.000108469	1608	CAGACTCATTTGAATACTAGT	6580	QTHLNTS	0.000232575	658	CAGACTCATTTGAATACTAGT	161	QTHLNTS	3.92853e-06	1245
GTTAAGATGACGACTCCTGTG	7192	VKMTTPV	0.000210727	610	GTTAAGATGACGACTCCTGTG	71664	VKMTTPV	0.00253302	45	GTTAAGATGACGACTCCTGTG	285	VKMTTPV	6.95423e-06	992
CGTGCTGAGACGAATAGGAAT	14747	RAETNRN	0.000432089	190	CGTGCTGAGACGAATAGGAAT	66369	RAETNRN	0.00234586	58	CGTGCTGAGACGAATAGGAAT	560	RAETNRN	1.36644e-05	768
GAGAGTCCGAAGATGGCGTCG	95083	ESPKMAS	0.00278595	4	GAGAGTCCGAAGATGGCGTCG	128478	ESPKMAS	0.00454115	27	GAGAGTCCGAAGATGGCGTCG	3490	ESPKMAS	8.51588e-05	418
AATAATAGTTATAGTCCGAAT	12976	NNSYSPN	0.000380199	232	AATAATAGTTATAGTCCGAAT	3246	NNSYSPN	0.000114732	852	AATAATAGTTATAGTCCGAAT	439	NNSYSPN	1.0712e-05	839
ATTGGGGCGTCGTATCAGGCG	8542	IGASYQA	0.000250282	446	ATTGGGGCGTCGTATCAGGCG	14025	IGASYQA	0.000495724	401	ATTGGGGCGTCGTATCAGGCG	269	IGASYQA	6.56382e-06	1025
AAGCAGGCTAATGAGGGTGCG	9473	KQANEGA	0.00027756	382	AAGCAGGCTAATGAGGGTGCG	7957	KQANEGA	0.000281246	590	AAGCAGGCTAATGAGGGTGCG	294	KQANEGA	7.17384e-06	977
AATGGGGGGACTCCTGTGCGT	38754	NGGTPVR	0.0011355	36	AATGGGGGGACTCCTGTGCGT	20081	NGGTPVR	0.000709778	282	AATGGGGGGACTCCTGTGCGT	1082	NGGTPVR	2.64017e-05	615
AATGATAATGGTGCTTATTCT	33950	NDNGAYS	0.00099474	42	AATGATAATGGTGCTTATTCT	4344	NDNGAYS	0.000153542	775	AATGATAATGGTGCTTATTCT	903	NDNGAYS	2.20339e-05	644
ATGAGGGAGTCGGGTGCGAAG	40785	MRESGAK	0.00119501	31	ATGAGGGAGTCGGGTGCGAAG	23059	MRESGAK	0.000815037	246	ATGAGGGAGTCGGGTGCGAAG	844	MRESGAK	2.05943e-05	661
TCTACTTTTAGTTCTAGTAAT	13042	STFSSSN	0.000382133	230	TCTACTTTTAGTTCTAGTAAT	11358	STFSSSN	0.000401457	478	TCTACTTTTAGTTCTAGTAAT	194	STFSSSN	4.73376e-06	1162
GGGTATAAGACTGAGCCTAAT	48297	GYKTEPN	0.00141511	20	GGGTATAAGACTGAGCCTAAT	54476	GYKTEPN	0.00192549	66	GGGTATAAGACTGAGCCTAAT	293	GYKTEPN	7.14944e-06	978
TTTCCTAATGCTAATACGAGT	60505	FPNANTS	0.00177281	11	TTTCCTAATGCTAATACGAGT	35624	FPNANTS	0.00125916	148	TTTCCTAATGCTAATACGAGT	266	FPNANTS	6.49061e-06	1030
TCTACTCGTCTTCATCAGGCT	53413	STRLHQA	0.00156501	15	TCTACTCGTCTTCATCAGGCT	6605	STRLHQA	0.000233459	655	TCTACTCGTCTTCATCAGGCT	224	STRLHQA	5.46578e-06	1086
ACTATGTCTCGTAGTATTACG	29981	TMSRSIT	0.000878448	50	ACTATGTCTCGTAGTATTACG	21791	TMSRSIT	0.000770219	262	ACTATGTCTCGTAGTATTACG	97	TMSRSIT	2.36688e-06	1605
AATAGGACGGGGTTTGCTTCT	50144	NRTGFAS	0.00146923	19	AATAGGACGGGGTTTGCTTCT	13559	NRTGFAS	0.000479253	410	AATAGGACGGGGTTTGCTTCT	152	NRTGFAS	3.70892e-06	1283
AATCGTCTTCCGATGTGTGAT	4	NRLPMCD	1.17201e-07	244687	AATCGTCTTCCGATGTGTGAT	33	NRLPMCD	1.16641e-06	3199	AATCGTCTTCCGATGTGTGAT	94	NRLPMCD	2.29368e-06	1628
CTGGCTCCTACTATTGTTTCT	1	LAPTIVS	2.93002e-08	440760	CTGGCTCCTACTATTGTTTCT	307	LAPTIVS	1.08511e-05	1282	CTGGCTCCTACTATTGTTTCT	94	LAPTIVS	2.29368e-06	1635
ACGAGTAAGAAGCTGCCTTTT	2	TSKKLPF	5.86003e-08	346091	ACGAGTAAGAAGCTGCCTTTT	34	TSKKLPF	1.20175e-06	3159	ACGAGTAAGAAGCTGCCTTTT	94	TSKKLPF	2.29368e-06	1637
ACGTGTACGAAGCTGCCTTTT	3	TCTKLPF	8.79005e-08	291149	ACGTGTACGAAGCTGCCTTTT	57	TCTKLPF	2.01471e-06	2161	ACGTGTACGAAGCTGCCTTTT	93	TCTKLPF	2.26927e-06	1641
ACTTCTACGAATCAGATGCTT	1	TSTNQML	2.93002e-08	508872	ACTTCTACGAATCAGATGCTT	39	TSTNQML	1.37848e-06	2818	ACTTCTACGAATCAGATGCTT	93	TSTNQML	2.26927e-06	1644
AGTGCGCAGTTTCATATGGCT	1	SAQFHMA	2.93002e-08	516772	AGTGCGCAGTTTCATATGGCT	21	SAQFHMA	7.4226e-07	4616	AGTGCGCAGTTTCATATGGCT	93	SAQFHMA	2.26927e-06	1646
GTGCAGAATTATCCGATTGCT	2	VQNYPIA	5.86003e-08	366332	GTGCAGAATTATCCGATTGCT	42	VQNYPIA	1.48452e-06	2648	GTGCAGAATTATCCGATTGCT	91	VQNYPIA	2.22047e-06	1654
ACGCCTCAGCCTACGTTGGAT	1	TPQPTLD	2.93002e-08	667508	ACGCCTCAGCCTACGTTGGAT	39	TPQPTLD	1.37848e-06	2822	ACGCCTCAGCCTACGTTGGAT	91	TPQPTLD	2.22047e-06	1660
AATTCTTATAATGCGGAGTTT	76	NSYNAEF	2.22681e-06	27206	AATTCTTATAATGCGGAGTTT	579	NSYNAEF	2.04652e-05	1146	AATTCTTATAATGCGGAGTTT	91	NSYNAEF	2.22047e-06	1661
ATGTTTACTGGTCCTGTTGAT	1	MFTGPVD	2.93002e-08	467070	ATGTTTACTGGTCCTGTTGAT	36	MFTGPVD	1.27245e-06	2978	ATGTTTACTGGTCCTGTTGAT	90	MFTGPVD	2.19607e-06	1663
AATCCGGTTAATATTCCTCTG	505	NPVNIPL	1.47966e-05	10635	AATCCGGTTAATATTCCTCTG	5258	NPVNIPL	0.000185848	725	AATCCGGTTAATATTCCTCTG	90	NPVNIPL	2.19607e-06	1666
TCTCGGGATGTTCCTATTCAT	2	SRDVPIH	5.86003e-08	360066	TCTCGGGATGTTCCTATTCAT	42	SRDVPIH	1.48452e-06	2642	TCTCGGGATGTTCCTATTCAT	90	SRDVPIH	2.19607e-06	1667
CATGATAAGATGCTGGTGACG	30	HDKMLVT	8.79005e-07	57265	CATGATAAGATGCTGGTGACG	68	HDKMLVT	2.40351e-06	1967	CATGATAAGATGCTGGTGACG	90	HDKMLVT	2.19607e-06	1668
CATGATAAGGTGCTGGTGACT	16	HDKVLVT	4.68803e-07	99088	CATGATAAGGTGCTGGTGACT	60	HDKVLVT	2.12074e-06	2088	CATGATAAGGTGCTGGTGACT	89	HDKVLVT	2.17167e-06	1670
CCTAAGTCTTTGCCTCTGGCT	1	PKSLPLA	2.93002e-08	471063	CCTAAGTCTTTGCCTCTGGCT	21	PKSLPLA	7.4226e-07	4566	CCTAAGTCTTTGCCTCTGGCT	89	PKSLPLA	2.17167e-06	1671
TCGTCGGGTCATCATATGCTG	1	SSGHHML	2.93002e-08	567733	TCGTCGGGTCATCATATGCTG	27	SSGHHML	9.54335e-07	3714	TCGTCGGGTCATCATATGCTG	89	SSGHHML	2.17167e-06	1673
TCGACTTATGAGCATCTTAAG	1	STYEHLK	2.93002e-08	449309	TCGACTTATGAGCATCTTAAG	26	STYEHLK	9.18989e-07	3828	TCGACTTATGAGCATCTTAAG	89	STYEHLK	2.17167e-06	1677
CCTAAGATTCCTGTTGTTAGT	1	PKIPVVS	2.93002e-08	629151	CCTAAGATTCCTGTTGTTAGT	27	PKIPVVS	9.54335e-07	3756	CCTAAGATTCCTGTTGTTAGT	88	PKIPVVS	2.14727e-06	1678
CCGAGTACGAAGCTGCCTTTT	1	PSTKLPF	2.93002e-08	569496	CCGAGTACGAAGCTGCCTTTT	18	PSTKLPF	6.36223e-07	5099	CCGAGTACGAAGCTGCCTTTT	88	PSTKLPF	2.14727e-06	1681
TTGCTTACGGGGCCGCCTAAT	1	LLTGPPN	2.93002e-08	685614	TTGCTTACGGGGCCGCCTAAT	9	LLTGPPN	3.18112e-07	9468	TTGCTTACGGGGCCGCCTAAT	88	LLTGPPN	2.14727e-06	1687
CATGATAAGATGATGGTGACT	20	HDKMMVT	5.86003e-07	82884	CATGATAAGATGATGGTGACT	107	HDKMMVT	3.78199e-06	1607	CATGATAAGATGATGGTGACT	87	HDKMMVT	2.12287e-06	1690
GTTAATCTTGTGCAGCATGAT	1	VNLVQHD	2.93002e-08	573226	GTTAATCTTGTGCAGCATGAT	47	VNLVQHD	1.66125e-06	2440	GTTAATCTTGTGCAGCATGAT	86	VNLVQHD	2.09847e-06	1704
CATCAT	2	HH	5.86003e-08	325460	CATCAT	41	HH	1.44917e-06	2690	CATCAT	86	HH	2.09847e-06	1709
CAGAATAACCATCCTACTGAT	1	QNNHPTD	2.93002e-08	610696	CAGAATAACCATCCTACTGAT	8	QNNHPTD	2.82766e-07	9995	CAGAATAACCATCCTACTGAT	86	QNNHPTD	2.09847e-06	1711
ATGCATCATGTTCCGGCTGAT	1	MHHVPAD	2.93002e-08	577480	ATGCATCATGTTCCGGCTGAT	19	MHHVPAD	6.71569e-07	4886	ATGCATCATGTTCCGGCTGAT	85	MHHVPAD	2.07407e-06	1715
AAGCATAATAATCATATTATT	1	KHNNHII	2.93002e-08	656603	AAGCATAATAATCATATTATT	11	KHNNHII	3.88803e-07	7874	AAGCATAATAATCATATTATT	85	KHNNHII	2.07407e-06	1716
CCTAATTCTTTGCCTCTGACT	2	PNSLPLT	5.86003e-08	323500	CCTAATTCTTTGCCTCTGACT	34	PNSLPLT	1.20175e-06	3120	CCTAATTCTTTGCCTCTGACT	85	PNSLPLT	2.07407e-06	1720
GCTTGGATTGGTACGTTTCAG	9	AWIGTFQ	2.63701e-07	160523	GCTTGGATTGGTACGTTTCAG	41	AWIGTFQ	1.44917e-06	2687	GCTTGGATTGGTACGTTTCAG	85	AWIGTFQ	2.07407e-06	1722
ACTCGTCCTCCTATTATTACT	6	TRPPIIT	1.75801e-07	202179	ACTCGTCCTCCTATTATTACT	59	TRPPIIT	2.0854e-06	2138	ACTCGTCCTCCTATTATTACT	85	TRPPIIT	2.07407e-06	1724
AATACTACTACGCCTATTTAT	1	NTTTPIY	2.93002e-08	561915	AATACTACTACGCCTATTTAT	20	NTTTPIY	7.06915e-07	4670	AATACTACTACGCCTATTTAT	84	NTTTPIY	2.04967e-06	1734
CAGAATAATCGTCCTACTGAT	1	QNNRPTD	2.93002e-08	410151	CAGAATAATCGTCCTACTGAT	12	QNNRPTD	4.24149e-07	7029	CAGAATAATCGTCCTACTGAT	84	QNNRPTD	2.04967e-06	1735
CAGAATAATCAGCCTACTGAT	3	QNNQPTD	8.79005e-08	269519	CAGAATAATCAGCCTACTGAT	12	QNNQPTD	4.24149e-07	7035	CAGAATAATCAGCCTACTGAT	84	QNNQPTD	2.04967e-06	1736
GGGCCGTTGCCTCTTGTTACT	1	GPLPLVT	2.93002e-08	647504	GGGCCGTTGCCTCTTGTTACT	22	GPLPLVT	7.77606e-07	4441	GGGCCGTTGCCTCTTGTTACT	84	GPLPLVT	2.04967e-06	1738
AGTGGTAGTGTGTCTTGGAGT	1	SGSVSWS	2.93002e-08	591253	AGTGGTAGTGTGTCTTGGAGT	50	SGSVSWS	1.76729e-06	2343	AGTGGTAGTGTGTCTTGGAGT	84	SGSVSWS	2.04967e-06	1740
AGTGAGCAGTTTCATACGGCT	5	SEQFHTA	1.46501e-07	223235	AGTGAGCAGTTTCATACGGCT	13	SEQFHTA	4.59494e-07	6934	AGTGAGCAGTTTCATACGGCT	84	SEQFHTA	2.04967e-06	1745
GAGCCGCGTATTCCTGATACT	1	EPRIPDT	2.93002e-08	541450	GAGCCGCGTATTCCTGATACT	22	EPRIPDT	7.77606e-07	4325	GAGCCGCGTATTCCTGATACT	83	EPRIPDT	2.02527e-06	1748
GGTACTGGTCTTCCTTCTAGT	3	GTGLPSS	8.79005e-08	299028	GGTACTGGTCTTCCTTCTAGT	25	GTGLPSS	8.83643e-07	3979	GGTACTGGTCTTCCTTCTAGT	83	GTGLPSS	2.02527e-06	1751
CAGGTTAAGATTCAGATTACG	1	QVKIQIT	2.93002e-08	658012	CAGGTTAAGATTCAGATTACG	29	QVKIQIT	1.02503e-06	3564	CAGGTTAAGATTCAGATTACG	83	QVKIQIT	2.02527e-06	1755
ACGAGCACGAAGCTGCCTTTT	1	TSTKLPF	2.93002e-08	663893	ACGAGCACGAAGCTGCCTTTT	26	TSTKLPF	9.18989e-07	3872	ACGAGCACGAAGCTGCCTTTT	83	TSTKLPF	2.02527e-06	1757
CATGATAAGATGCTGGTGGCT	20	HDKMLVA	5.86003e-07	81974	CATGATAAGATGCTGGTGGCT	73	HDKMLVA	2.58024e-06	1886	CATGATAAGATGCTGGTGGCT	82	HDKMLVA	2.00087e-06	1767
ATTCATCATGTTCCGGCTCAT	1	IHHVPAH	2.93002e-08	435661	ATTCATCATGTTCCGGCTCAT	28	IHHVPAH	9.8968e-07	3625	ATTCATCATGTTCCGGCTCAT	82	IHHVPAH	2.00087e-06	1770
TCGTCGGGTCAGCATATGCAG	3	SSGQHMQ	8.79005e-08	301701	TCGTCGGGTCAGCATATGCAG	24	SSGQHMQ	8.48297e-07	4130	TCGTCGGGTCAGCATATGCAG	81	SSGQHMQ	1.97647e-06	1777
CAGAATAATCATCCTAATGAT	1	QNNHPND	2.93002e-08	597963	CAGAATAATCATCCTAATGAT	10	QNNHPND	3.53457e-07	8276	CAGAATAATCATCCTAATGAT	81	QNNHPND	1.97647e-06	1779
GGTACTGCGAAGCCTACGCCT	3	GTAKPTP	8.79005e-08	295560	GGTACTGCGAAGCCTACGCCT	42	GTAKPTP	1.48452e-06	2644	GGTACTGCGAAGCCTACGCCT	81	GTAKPTP	1.97647e-06	1781
CCTGAGTCTTTGCCTCTGACT	1	PESLPLT	2.93002e-08	447394	CCTGAGTCTTTGCCTCTGACT	17	PESLPLT	6.00877e-07	5363	CCTGAGTCTTTGCCTCTGACT	81	PESLPLT	1.97647e-06	1782
CATACTAAGTTGTTGGATCTG	2	HTKLLDL	5.86003e-08	361778	CATACTAAGTTGTTGGATCTG	45	HTKLLDL	1.59056e-06	2518	CATACTAAGTTGTTGGATCTG	81	HTKLLDL	1.97647e-06	1783
GGTACTGGTCTTCCTAATAGT	3	GTGLPNS	8.79005e-08	277933	GGTACTGGTCTTCCTAATAGT	30	GTGLPNS	1.06037e-06	3454	GGTACTGGTCTTCCTAATAGT	80	GTGLPNS	1.95206e-06	1787
TCTCGTGATGTTCCTATTCCT	1	SRDVPIP	2.93002e-08	477288	TCTCGTGATGTTCCTATTCCT	33	SRDVPIP	1.16641e-06	3196	TCTCGTGATGTTCCTATTCCT	80	SRDVPIP	1.95206e-06	1789
GTGCAGAATTATCCGATTCAT	1	VQNYPIH	2.93002e-08	632110	GTGCAGAATTATCCGATTCAT	17	VQNYPIH	6.00877e-07	5415	GTGCAGAATTATCCGATTCAT	80	VQNYPIH	1.95206e-06	1791
CCCAAGTCTTTGCCTCTGACT	1	PKSLPLT	2.93002e-08	502173	CCCAAGTCTTTGCCTCTGACT	16	PKSLPLT	5.65532e-07	5769	CCCAAGTCTTTGCCTCTGACT	80	PKSLPLT	1.95206e-06	1793
CATAATGCTCATTGGAGTAGT	26	HNAHWSS	7.61804e-07	64149	CATAATGCTCATTGGAGTAGT	76	HNAHWSS	2.68628e-06	1833	CATAATGCTCATTGGAGTAGT	79	HNAHWSS	1.92766e-06	1799
GTTCCGCTTGGTCCGATGGAT	1	VPLGPMD	2.93002e-08	470505	GTTCCGCTTGGTCCGATGGAT	6	VPLGPMD	2.12074e-07	12719	GTTCCGCTTGGTCCGATGGAT	79	VPLGPMD	1.92766e-06	1800
TCGTCGGTTCATCATATGCAG	1	SSVHHMQ	2.93002e-08	564573	TCGTCGGTTCATCATATGCAG	21	SSVHHMQ	7.4226e-07	4511	TCGTCGGTTCATCATATGCAG	79	SSVHHMQ	1.92766e-06	1803
GGGACTGGTCTTCCTTATAGT	4	GTGLPYS	1.17201e-07	255926	GGGACTGGTCTTCCTTATAGT	18	GTGLPYS	6.36223e-07	5130	GGGACTGGTCTTCCTTATAGT	79	GTGLPYS	1.92766e-06	1806
ACTCGTCCTACGATTATTACT	1	TRPTIIT	2.93002e-08	611530	ACTCGTCCTACGATTATTACT	66	TRPTIIT	2.33282e-06	1996	ACTCGTCCTACGATTATTACT	79	TRPTIIT	1.92766e-06	1811
TCGTCGGGTCACCATATGCAG	1	SSGHHMQ	2.93002e-08	632857	TCGTCGGGTCACCATATGCAG	34	SSGHHMQ	1.20175e-06	3138	TCGTCGGGTCACCATATGCAG	78	SSGHHMQ	1.90326e-06	1814
ACGTCTCGGAAGGATCCTGCT	1833	TSRKDPA	5.37072e-05	3677	ACGTCTCGGAAGGATCCTGCT	14644	TSRKDPA	0.000517603	386	ACGTCTCGGAAGGATCCTGCT	78	TSRKDPA	1.90326e-06	1826
AATAATCAGCATTTTCATACT	5	NNQHFHT	1.46501e-07	232555	AATAATCAGCATTTTCATACT	26	NNQHFHT	9.18989e-07	3866	AATAATCAGCATTTTCATACT	77	NNQHFHT	1.87886e-06	1835
GGTACGGGTCTTCCTTATAGT	1	GTGLPYS	2.93002e-08	503017	GGTACGGGTCTTCCTTATAGT	22	GTGLPYS	7.77606e-07	4454	GGTACGGGTCTTCCTTATAGT	77	GTGLPYS	1.87886e-06	1836
CATACTAGTCATACTAATGCT	5	HTSHTNA	1.46501e-07	227939	CATACTAGTCATACTAATGCT	52	HTSHTNA	1.83798e-06	2289	CATACTAGTCATACTAATGCT	76	HTSHTNA	1.85446e-06	1847
GCTGGTACTACGCCGATTATG	1	AGTTPIM	2.93002e-08	687935	GCTGGTACTACGCCGATTATG	46	AGTTPIM	1.6259e-06	2506	GCTGGTACTACGCCGATTATG	76	AGTTPIM	1.85446e-06	1850
TCGCATCTTCCGCATTTGTCT	15	SHLPHLS	4.39502e-07	109708	TCGCATCTTCCGCATTTGTCT	47	SHLPHLS	1.66125e-06	2457	TCGCATCTTCCGCATTTGTCT	75	SHLPHLS	1.83006e-06	1855
CATCAGCCTTATCCTTTTGAT	1	HQPYPFD	2.93002e-08	653066	CATCAGCCTTATCCTTTTGAT	51	HQPYPFD	1.80263e-06	2318	CATCAGCCTTATCCTTTTGAT	75	HQPYPFD	1.83006e-06	1858
CCTACTAAGTTGTTTGATCTG	9	PTKLFDL	2.63701e-07	162599	CCTACTAAGTTGTTTGATCTG	41	PTKLFDL	1.44917e-06	2709	CCTACTAAGTTGTTTGATCTG	75	PTKLFDL	1.83006e-06	1859
CATACGAAGCAGTGGCTTAGT	5	HTKQWLS	1.46501e-07	215161	CATACGAAGCAGTGGCTTAGT	74	HTKQWLS	2.61558e-06	1865	CATACGAAGCAGTGGCTTAGT	75	HTKQWLS	1.83006e-06	1861
GGGCCGTTGCCGCTTGTTCCT	1	GPLPLVP	2.93002e-08	507955	GGGCCGTTGCCGCTTGTTCCT	25	GPLPLVP	8.83643e-07	4005	GGGCCGTTGCCGCTTGTTCCT	75	GPLPLVP	1.83006e-06	1862
TCTGGTCATTTGCATATGGCT	1	SGHLHMA	2.93002e-08	665272	TCTGGTCATTTGCATATGGCT	17	SGHLHMA	6.00877e-07	5478	TCTGGTCATTTGCATATGGCT	75	SGHLHMA	1.83006e-06	1864
GGTACTGAGAAGCCTATGCCT	5	GTEKPMP	1.46501e-07	223136	GGTACTGAGAAGCCTATGCCT	38	GTEKPMP	1.34314e-06	2884	GGTACTGAGAAGCCTATGCCT	75	GTEKPMP	1.83006e-06	1865
TTGCCGAATCTTGGTAATATT	2	LPNLGNI	5.86003e-08	370345	TTGCCGAATCTTGGTAATATT	10	LPNLGNI	3.53457e-07	8424	TTGCCGAATCTTGGTAATATT	74	LPNLGNI	1.80566e-06	1867
CATGATAAGATGCTGATGACT	12	HDKMLMT	3.51602e-07	129575	CATGATAAGATGCTGATGACT	68	HDKMLMT	2.40351e-06	1963	CATGATAAGATGCTGATGACT	74	HDKMLMT	1.80566e-06	1869
CATGATAATATGCTGGTGACT	17	HDNMLVT	4.98103e-07	96042	CATGATAATATGCTGGTGACT	145	HDNMLVT	5.12513e-06	1474	CATGATAATATGCTGGTGACT	74	HDNMLVT	1.80566e-06	1872
ACTTATAAGAGGGATGATCTT	297	TYKRDDL	8.70215e-06	14372	ACTTATAAGAGGGATGATCTT	7034	TYKRDDL	0.000248622	632	ACTTATAAGAGGGATGATCTT	74	TYKRDDL	1.80566e-06	1875
ACGTCTACTACTACTAAGGAT	1	TSTTTKD	2.93002e-08	397385	ACGTCTACTACTACTAAGGAT	18	TSTTTKD	6.36223e-07	5074	ACGTCTACTACTACTAAGGAT	73	TSTTTKD	1.78126e-06	1877
AGTGCTTCTATCCCTATTAGT	1	SASIPIS	2.93002e-08	557574	AGTGCTTCTATCCCTATTAGT	15	SASIPIS	5.30186e-07	5877	AGTGCTTCTATCCCTATTAGT	73	SASIPIS	1.78126e-06	1879
AATCAGCCTTATCCGGTGAAT	1	NQPYPVN	2.93002e-08	501640	AATCAGCCTTATCCGGTGAAT	3	NQPYPVN	1.06037e-07	22454	AATCAGCCTTATCCGGTGAAT	73	NQPYPVN	1.78126e-06	1882
GTGGAGGATCGTACTTATTCG	3	VEDRTYS	8.79005e-08	303692	GTGGAGGATCGTACTTATTCG	5	VEDRTYS	1.76729e-07	15095	GTGGAGGATCGTACTTATTCG	73	VEDRTYS	1.78126e-06	1884
AGTGAGCAGTTTCATGTGGCT	1	SEQFHVA	2.93002e-08	435672	AGTGAGCAGTTTCATGTGGCT	21	SEQFHVA	7.4226e-07	4532	AGTGAGCAGTTTCATGTGGCT	73	SEQFHVA	1.78126e-06	1887
AATCCTGCTACGCCGATAAAT	1	NPATPIN	2.93002e-08	528755	AATCCTGCTACGCCGATAAAT	2	NPATPIN	7.06915e-08	32702	AATCCTGCTACGCCGATAAAT	73	NPATPIN	1.78126e-06	1890
GGTACTCGTCTTCCTTATAGT	2	GTRLPYS	5.86003e-08	313340	GGTACTCGTCTTCCTTATAGT	16	GTRLPYS	5.65532e-07	5572	GGTACTCGTCTTCCTTATAGT	71	GTRLPYS	1.73246e-06	1913
AGTGAGCAGTTGCATATGGCT	1	SEQLHMA	2.93002e-08	438286	AGTGAGCAGTTGCATATGGCT	30	SEQLHMA	1.06037e-06	3436	AGTGAGCAGTTGCATATGGCT	71	SEQLHMA	1.73246e-06	1918
GGTACTGCGAGGCCTATGCCT	2	GTARPMP	5.86003e-08	324364	GGTACTGCGAGGCCTATGCCT	29	GTARPMP	1.02503e-06	3528	GGTACTGCGAGGCCTATGCCT	71	GTARPMP	1.73246e-06	1921
AGTAATATTCAGCATATTTCT	7	SNIQHIS	2.05101e-07	185864	AGTAATATTCAGCATATTTCT	24	SNIQHIS	8.48297e-07	4037	AGTAATATTCAGCATATTTCT	70	SNIQHIS	1.70806e-06	1928
AATGTGGAGTTGCCGCCGATG	38	NVELPPM	1.11341e-06	45797	AATGTGGAGTTGCCGCCGATG	122	NVELPPM	4.31218e-06	1541	AATGTGGAGTTGCCGCCGATG	70	NVELPPM	1.70806e-06	1930
CAGAATAATCATCCTACCGAT	1	QNNHPTD	2.93002e-08	643950	CAGAATAATCATCCTACCGAT	15	QNNHPTD	5.30186e-07	6058	CAGAATAATCATCCTACCGAT	70	QNNHPTD	1.70806e-06	1932
AATCATCATCCGTCGTTGACT	13	NHHPSLT	3.80902e-07	122001	AATCATCATCCGTCGTTGACT	149	NHHPSLT	5.26651e-06	1457	AATCATCATCCGTCGTTGACT	70	NHHPSLT	1.70806e-06	1936
ATGGGTACGCATGTGATTCCG	13	MGTHVIP	3.80902e-07	118277	ATGGGTACGCATGTGATTCCG	101	MGTHVIP	3.56992e-06	1632	ATGGGTACGCATGTGATTCCG	70	MGTHVIP	1.70806e-06	1938
TTGCTTACGGGCCCGCCTAAT	1	LLTGPPN	2.93002e-08	687692	TTGCTTACGGGCCCGCCTAAT	15	LLTGPPN	5.30186e-07	6145	TTGCTTACGGGCCCGCCTAAT	70	LLTGPPN	1.70806e-06	1944
GGTCAGCCGAGTTTTTCGAGT	874	GQPSFSS	2.56083e-05	7183	GGTCAGCCGAGTTTTTCGAGT	17983	GQPSFSS	0.000635622	309	GGTCAGCCGAGTTTTTCGAGT	69	GQPSFSS	1.68366e-06	1948
ACGCATTCTGCTCCTGATATT	1	THSAPDI	2.93002e-08	406885	ACGCATTCTGCTCCTGATATT	4	THSAPDI	1.41383e-07	16035	ACGCATTCTGCTCCTGATATT	69	THSAPDI	1.68366e-06	1950
ACGACTACGAAGCTGCCTTTT	1	TTTKLPF	2.93002e-08	648515	ACGACTACGAAGCTGCCTTTT	163	TTTKLPF	5.76135e-06	1428	ACGACTACGAAGCTGCCTTTT	69	TTTKLPF	1.68366e-06	1953
CTGTCTCCTACTATTGTTTCT	1	LSPTIVS	2.93002e-08	424415	CTGTCTCCTACTATTGTTTCT	248	LSPTIVS	8.76574e-06	1328	CTGTCTCCTACTATTGTTTCT	69	LSPTIVS	1.68366e-06	1956
TATAAGAGTGCTTCTTCGGAT	1	YKSASSD	2.93002e-08	520892	TATAAGAGTGCTTCTTCGGAT	321	YKSASSD	1.1346e-05	1268	TATAAGAGTGCTTCTTCGGAT	69	YKSASSD	1.68366e-06	1960
GCGGGTACTACTCCGATTATG	4	AGTTPIM	1.17201e-07	245932	GCGGGTACTACTCCGATTATG	39	AGTTPIM	1.37848e-06	2811	GCGGGTACTACTCCGATTATG	68	AGTTPIM	1.65925e-06	1971
GTGCAGAATTATTCGATTGAT	1	VQNYSID	2.93002e-08	651722	GTGCAGAATTATTCGATTGAT	69	VQNYSID	2.43886e-06	1954	GTGCAGAATTATTCGATTGAT	68	VQNYSID	1.65925e-06	1973
GTTAAGAAGATTCCTACGGAT	19	VKKIPTD	5.56703e-07	88201	GTTAAGAAGATTCCTACGGAT	6	VKKIPTD	2.12074e-07	12330	GTTAAGAAGATTCCTACGGAT	68	VKKIPTD	1.65925e-06	1974
CGTGATAAGATGCTGGTGACT	21	RDKMLVT	6.15303e-07	81334	CGTGATAAGATGCTGGTGACT	41	RDKMLVT	1.44917e-06	2712	CGTGATAAGATGCTGGTGACT	68	RDKMLVT	1.65925e-06	1976
GAGACTCATCATATTATTATT	8	ETHHIII	2.34401e-07	170241	GAGACTCATCATATTATTATT	498	ETHHIII	1.76022e-05	1164	GAGACTCATCATATTATTATT	68	ETHHIII	1.65925e-06	1980
TTGCTTACGGGTCCACCTAAT	1	LLTGPPN	2.93002e-08	683076	TTGCTTACGGGTCCACCTAAT	10	LLTGPPN	3.53457e-07	8666	TTGCTTACGGGTCCACCTAAT	68	LLTGPPN	1.65925e-06	1981
GAGCCGAGTATTCCTGCTACT	1	EPSIPAT	2.93002e-08	400710	GAGCCGAGTATTCCTGCTACT	34	EPSIPAT	1.20175e-06	3106	GAGCCGAGTATTCCTGCTACT	67	EPSIPAT	1.63485e-06	1983
AGTGATTCTATTCCTATTAGT	2	SDSIPIS	5.86003e-08	316007	AGTGATTCTATTCCTATTAGT	7	SDSIPIS	2.4742e-07	10770	AGTGATTCTATTCCTATTAGT	67	SDSIPIS	1.63485e-06	1984
TTGCCGAGTCTTGGTAATAAT	1	LPSLGNN	2.93002e-08	656975	TTGCCGAGTCTTGGTAATAAT	10	LPSLGNN	3.53457e-07	8534	TTGCCGAGTCTTGGTAATAAT	67	LPSLGNN	1.63485e-06	1985
CATTATAAGATGCTGGTGACT	16	HYKMLVT	4.68803e-07	104015	CATTATAAGATGCTGGTGACT	58	HYKMLVT	2.05005e-06	2150	CATTATAAGATGCTGGTGACT	67	HYKMLVT	1.63485e-06	1986
CCGGAGATTCCTGTTGTTAGT	2	PEIPVVS	5.86003e-08	359652	CCGGAGATTCCTGTTGTTAGT	11	PEIPVVS	3.88803e-07	7639	CCGGAGATTCCTGTTGTTAGT	67	PEIPVVS	1.63485e-06	1987
TTGCTTACGGGTCCGCCTACT	1	LLTGPPT	2.93002e-08	670378	TTGCTTACGGGTCCGCCTACT	7	LLTGPPT	2.4742e-07	11590	TTGCTTACGGGTCCGCCTACT	67	LLTGPPT	1.63485e-06	1988
ACGCCTCCGCCTACGTTTGAT	1	TPPPTFD	2.93002e-08	683448	ACGCCTCCGCCTACGTTTGAT	28	TPPPTFD	9.8968e-07	3693	ACGCCTCCGCCTACGTTTGAT	67	TPPPTFD	1.63485e-06	1991
CATACGAATCCTTTTCATACG	1	HTNPFHT	2.93002e-08	559194	CATACGAATCCTTTTCATACG	63	HTNPFHT	2.22678e-06	2031	CATACGAATCCTTTTCATACG	66	HTNPFHT	1.61045e-06	1999
CATGATAGGATGCTGGTGACT	6	HDRMLVT	1.75801e-07	204516	CATGATAGGATGCTGGTGACT	53	HDRMLVT	1.87332e-06	2257	CATGATAGGATGCTGGTGACT	66	HDRMLVT	1.61045e-06	2000
CAGAATAATCATCCTACTGTT	2	QNNHPTV	5.86003e-08	342734	CAGAATAATCATCCTACTGTT	10	QNNHPTV	3.53457e-07	8639	CAGAATAATCATCCTACTGTT	66	QNNHPTV	1.61045e-06	2007
AATCATCAGCCGTCGTTTACT	6	NHQPSFT	1.75801e-07	199272	AATCATCAGCCGTCGTTTACT	87	NHQPSFT	3.07508e-06	1744	AATCATCAGCCGTCGTTTACT	65	NHQPSFT	1.58605e-06	2015
AATTCTTATAAGGAGGAGTTT	47	NSYKEEF	1.37711e-06	37452	AATTCTTATAAGGAGGAGTTT	342	NSYKEEF	1.20882e-05	1250	AATTCTTATAAGGAGGAGTTT	64	NSYKEEF	1.56165e-06	2030
GGTACTACGAAGCCTATGCCT	2	GTTKPMP	5.86003e-08	322651	GGTACTACGAAGCCTATGCCT	31	GTTKPMP	1.09572e-06	3332	GGTACTACGAAGCCTATGCCT	64	GTTKPMP	1.56165e-06	2036
GGTCCTCCTACGATTGTGACT	1	GPPTIVT	2.93002e-08	605637	GGTCCTCCTACGATTGTGACT	68	GPPTIVT	2.40351e-06	1966	GGTCCTCCTACGATTGTGACT	64	GPPTIVT	1.56165e-06	2037
AGTGGTAGTGTGTCTTGGACT	1	SGSVSWT	2.93002e-08	387425	AGTGGTAGTGTGTCTTGGACT	51	SGSVSWT	1.80263e-06	2307	AGTGGTAGTGTGTCTTGGACT	63	SGSVSWT	1.53725e-06	2041
GCTGTGATTGGTACGTTTCAG	1	AVIGTFQ	2.93002e-08	547659	GCTGTGATTGGTACGTTTCAG	27	AVIGTFQ	9.54335e-07	3702	GCTGTGATTGGTACGTTTCAG	63	AVIGTFQ	1.53725e-06	2044
GAGCTGGGGGGTGTGAAGAGT	1	ELGGVKS	2.93002e-08	626402	GAGCTGGGGGGTGTGAAGAGT	813	ELGGVKS	2.87361e-05	1103	GAGCTGGGGGGTGTGAAGAGT	63	ELGGVKS	1.53725e-06	2046
CATGGTAAGATGCTGGTGACT	15	HGKMLVT	4.39502e-07	104819	CATGGTAAGATGCTGGTGACT	57	HGKMLVT	2.01471e-06	2160	CATGGTAAGATGCTGGTGACT	63	HGKMLVT	1.53725e-06	2050
CTTACTACTGGTACTCCTACT	2	LTTGTPT	5.86003e-08	355951	CTTACTACTGGTACTCCTACT	3	LTTGTPT	1.06037e-07	19969	CTTACTACTGGTACTCCTACT	63	LTTGTPT	1.53725e-06	2057
CCGAAGATTCCTGTTGCTAGT	1	PKIPVAS	2.93002e-08	586632	CCGAAGATTCCTGTTGCTAGT	13	PKIPVAS	4.59494e-07	6646	CCGAAGATTCCTGTTGCTAGT	63	PKIPVAS	1.53725e-06	2058
GAGATGGGGGGTGTGAAGCGT	2	EMGGVKR	5.86003e-08	323330	GAGATGGGGGGTGTGAAGCGT	596	EMGGVKR	2.10661e-05	1139	GAGATGGGGGGTGTGAAGCGT	63	EMGGVKR	1.53725e-06	2061
CCTCGGACTCCGATTAGTGGT	4	PRTPISG	1.17201e-07	235623	CCTCGGACTCCGATTAGTGGT	50	PRTPISG	1.76729e-06	2330	CCTCGGACTCCGATTAGTGGT	62	PRTPISG	1.51285e-06	2067
AATACGTCGCTTCATATGTCG	2	NTSLHMS	5.86003e-08	350137	AATACGTCGCTTCATATGTCG	31	NTSLHMS	1.09572e-06	3308	AATACGTCGCTTCATATGTCG	62	NTSLHMS	1.51285e-06	2069
ATTCATCATGTTCCGGCTGAG	1	IHHVPAE	2.93002e-08	570658	ATTCATCATGTTCCGGCTGAG	8	IHHVPAE	2.82766e-07	9721	ATTCATCATGTTCCGGCTGAG	62	IHHVPAE	1.51285e-06	2074
GAGCCGCGTATTCCTGTTACT	1	EPRIPVT	2.93002e-08	660432	GAGCCGCGTATTCCTGTTACT	4	EPRIPVT	1.41383e-07	18015	GAGCCGCGTATTCCTGTTACT	62	EPRIPVT	1.51285e-06	2077
GGGACTGCGAAGCCTATGCCT	1	GTAKPMP	2.93002e-08	431343	GGGACTGCGAAGCCTATGCCT	30	GTAKPMP	1.06037e-06	3428	GGGACTGCGAAGCCTATGCCT	62	GTAKPMP	1.51285e-06	2078
CATGATAAGATGCTGGTGACC	9	HDKMLVT	2.63701e-07	159985	CATGATAAGATGCTGGTGACC	46	HDKMLVT	1.6259e-06	2480	CATGATAAGATGCTGGTGACC	62	HDKMLVT	1.51285e-06	2079
AGTGGTAGTATGTCTTGGAAT	1	SGSMSWN	2.93002e-08	513835	AGTGGTAGTATGTCTTGGAAT	24	SGSMSWN	8.48297e-07	4155	AGTGGTAGTATGTCTTGGAAT	62	SGSMSWN	1.51285e-06	2082
GAGACGAGGCTTCATCGTGAT	2	ETRLHRD	5.86003e-08	340689	GAGACGAGGCTTCATCGTGAT	38	ETRLHRD	1.34314e-06	2878	GAGACGAGGCTTCATCGTGAT	62	ETRLHRD	1.51285e-06	2083
CATGATAAGATGCTGGCGACT	21	HDKMLAT	6.15303e-07	81540	CATGATAAGATGCTGGCGACT	70	HDKMLAT	2.4742e-06	1943	CATGATAAGATGCTGGCGACT	62	HDKMLAT	1.51285e-06	2085
GATACTGCGAAGCCTATGCCT	2	DTAKPMP	5.86003e-08	346453	GATACTGCGAAGCCTATGCCT	44	DTAKPMP	1.55521e-06	2545	GATACTGCGAAGCCTATGCCT	61	DTAKPMP	1.48845e-06	2087
CATAATAAGGTTTCTACGAAT	3	HNKVSTN	8.79005e-08	288446	CATAATAAGGTTTCTACGAAT	50	HNKVSTN	1.76729e-06	2333	CATAATAAGGTTTCTACGAAT	61	HNKVSTN	1.48845e-06	2091
TCTCGGGATGTTCATATTCCT	1	SRDVHIP	2.93002e-08	482867	TCTCGGGATGTTCATATTCCT	17	SRDVHIP	6.00877e-07	5419	TCTCGGGATGTTCATATTCCT	61	SRDVHIP	1.48845e-06	2093
AGTGAGTAGTTTCATATGGCT	1	SE_FHMA	2.93002e-08	424585	AGTGAGTAGTTTCATATGGCT	24	SE_FHMA	8.48297e-07	4069	AGTGAGTAGTTTCATATGGCT	61	SE_FHMA	1.48845e-06	2099
TCGTCGGGTCATCATACGCAG	1	SSGHHTQ	2.93002e-08	442922	TCGTCGGGTCATCATACGCAG	16	SSGHHTQ	5.65532e-07	5640	TCGTCGGGTCATCATACGCAG	61	SSGHHTQ	1.48845e-06	2101
AATTCGACTCCTACGGGTGCG	1	NSTPTGA	2.93002e-08	636934	AATTCGACTCCTACGGGTGCG	8	NSTPTGA	2.82766e-07	10167	AATTCGACTCCTACGGGTGCG	60	NSTPTGA	1.46405e-06	2110
ACTACGGGGACGCCTATTCAT	1	TTGTPIH	2.93002e-08	411999	ACTACGGGGACGCCTATTCAT	21	TTGTPIH	7.4226e-07	4514	ACTACGGGGACGCCTATTCAT	60	TTGTPIH	1.46405e-06	2113
ATGAGGTCTCTTCCGATGGAG	28	MRSLPME	8.20404e-07	59958	ATGAGGTCTCTTCCGATGGAG	65	MRSLPME	2.29747e-06	2003	ATGAGGTCTCTTCCGATGGAG	60	MRSLPME	1.46405e-06	2115
CATTTGCCGTCGCCTCATCAT	40	HLPSPHH	1.17201e-06	43050	CATTTGCCGTCGCCTCATCAT	17	HLPSPHH	6.00877e-07	5322	CATTTGCCGTCGCCTCATCAT	60	HLPSPHH	1.46405e-06	2117
TCGTCGAGTCATCATATGCAG	1	SSSHHMQ	2.93002e-08	677392	TCGTCGAGTCATCATATGCAG	21	SSSHHMQ	7.4226e-07	4625	TCGTCGAGTCATCATATGCAG	60	SSSHHMQ	1.46405e-06	2126
AAGGATACGACGCCTCTTAAT	1	KDTTPLN	2.93002e-08	465211	AAGGATACGACGCCTCTTAAT	4	KDTTPLN	1.41383e-07	17178	AAGGATACGACGCCTCTTAAT	59	KDTTPLN	1.43965e-06	2127
AGTGGTAGTGTGTCTCGGAAT	1	SGSVSRN	2.93002e-08	562292	AGTGGTAGTGTGTCTCGGAAT	54	SGSVSRN	1.90867e-06	2231	AGTGGTAGTGTGTCTCGGAAT	59	SGSVSRN	1.43965e-06	2132
TCGTCAGGTCATCATATGCAG	1	SSGHHMQ	2.93002e-08	668569	TCGTCAGGTCATCATATGCAG	18	SSGHHMQ	6.36223e-07	5233	TCGTCAGGTCATCATATGCAG	59	SSGHHMQ	1.43965e-06	2139
GGTACTGCGAAGCCGATGCCT	2	GTAKPMP	5.86003e-08	359787	GGTACTGCGAAGCCGATGCCT	21	GTAKPMP	7.4226e-07	4534	GGTACTGCGAAGCCGATGCCT	59	GTAKPMP	1.43965e-06	2140
AGTGCTTCTATTCCTACTAGT	2	SASIPTS	5.86003e-08	345235	AGTGCTTCTATTCCTACTAGT	7	SASIPTS	2.4742e-07	11745	AGTGCTTCTATTCCTACTAGT	59	SASIPTS	1.43965e-06	2145
TATAAGTGTGCTTCTTCGGAT	2	YKCASSD	5.86003e-08	348241	TATAAGTGTGCTTCTTCGGAT	1060	YKCASSD	3.74665e-05	1060	TATAAGTGTGCTTCTTCGGAT	58	YKCASSD	1.41525e-06	2149
GGTACTGCGAAGCCCATGCCT	2	GTAKPMP	5.86003e-08	367161	GGTACTGCGAAGCCCATGCCT	34	GTAKPMP	1.20175e-06	3130	GGTACTGCGAAGCCCATGCCT	58	GTAKPMP	1.41525e-06	2150
AATGTGGCGTTGCCTCCGATG	39	NVALPPM	1.14271e-06	44716	AATGTGGCGTTGCCTCCGATG	91	NVALPPM	3.21646e-06	1709	AATGTGGCGTTGCCTCCGATG	58	NVALPPM	1.41525e-06	2151
GGTACTGGTCTTCCTGATAGT	2	GTGLPDS	5.86003e-08	315788	GGTACTGGTCTTCCTGATAGT	14	GTGLPDS	4.9484e-07	6232	GGTACTGGTCTTCCTGATAGT	58	GTGLPDS	1.41525e-06	2161
CATACGAAGCAGGTGCTTAGT	1	HTKQVLS	2.93002e-08	429468	CATACGAAGCAGGTGCTTAGT	65	HTKQVLS	2.29747e-06	2005	CATACGAAGCAGGTGCTTAGT	58	HTKQVLS	1.41525e-06	2165
CATGATGAGATGCTGGTGACT	19	HDEMLVT	5.56703e-07	86093	CATGATGAGATGCTGGTGACT	66	HDEMLVT	2.33282e-06	1992	CATGATGAGATGCTGGTGACT	58	HDEMLVT	1.41525e-06	2166
AATACTAGTCATACTAATGCG	1	NTSHTNA	2.93002e-08	587758	AATACTAGTCATACTAATGCG	29	NTSHTNA	1.02503e-06	3516	AATACTAGTCATACTAATGCG	58	NTSHTNA	1.41525e-06	2167
AATTCTTATAAGGCGTAGTTT	38	NSYKA_F	1.11341e-06	46006	AATTCTTATAAGGCGTAGTTT	430	NSYKA_F	1.51987e-05	1191	AATTCTTATAAGGCGTAGTTT	58	NSYKA_F	1.41525e-06	2172
CCGAGGATTCCTGTTGTTAGT	1	PRIPVVS	2.93002e-08	477482	CCGAGGATTCCTGTTGTTAGT	19	PRIPVVS	6.71569e-07	4956	CCGAGGATTCCTGTTGTTAGT	57	PRIPVVS	1.39085e-06	2179
CATAAGCCTGGTAGTATTGCT	2	HKPGSIA	5.86003e-08	315126	CATAAGCCTGGTAGTATTGCT	36	HKPGSIA	1.27245e-06	2953	CATAAGCCTGGTAGTATTGCT	57	HKPGSIA	1.39085e-06	2181
TATGGTCATTTGCAGATGGCT	2	YGHLQMA	5.86003e-08	354540	TATGGTCATTTGCAGATGGCT	25	YGHLQMA	8.83643e-07	3930	TATGGTCATTTGCAGATGGCT	57	YGHLQMA	1.39085e-06	2185
ACTCGTCCTCCGATTATCACT	1	TRPPIIT	2.93002e-08	502471	ACTCGTCCTCCGATTATCACT	32	TRPPIIT	1.13106e-06	3288	ACTCGTCCTCCGATTATCACT	57	TRPPIIT	1.39085e-06	2187
CATGATAAGATGCTGTTGACT	14	HDKMLLT	4.10202e-07	115033	CATGATAAGATGCTGTTGACT	62	HDKMLLT	2.19144e-06	2048	CATGATAAGATGCTGTTGACT	57	HDKMLLT	1.39085e-06	2191
ATGAGTGCGTTGCTGATTTCT	1	MSALLIS	2.93002e-08	597132	ATGAGTGCGTTGCTGATTTCT	26	MSALLIS	9.18989e-07	3825	ATGAGTGCGTTGCTGATTTCT	57	MSALLIS	1.39085e-06	2192
CATAATGCTCATGTGAGTAGT	26	HNAHVSS	7.61804e-07	65319	CATAATGCTCATGTGAGTAGT	63	HNAHVSS	2.22678e-06	2042	CATAATGCTCATGTGAGTAGT	57	HNAHVSS	1.39085e-06	2195
TCTGGTCATTTGAAGATGGCT	4	SGHLKMA	1.17201e-07	242594	TCTGGTCATTTGAAGATGGCT	14	SGHLKMA	4.9484e-07	6336	TCTGGTCATTTGAAGATGGCT	57	SGHLKMA	1.39085e-06	2201
GAGACTAATCATCATGAGCTG	1	ETNHHEL	2.93002e-08	617645	GAGACTAATCATCATGAGCTG	16	ETNHHEL	5.65532e-07	5671	GAGACTAATCATCATGAGCTG	56	ETNHHEL	1.36644e-06	2204
TCTGGTCATTTGCAGATGGCG	1	SGHLQMA	2.93002e-08	650696	TCTGGTCATTTGCAGATGGCG	10	SGHLQMA	3.53457e-07	8492	TCTGGTCATTTGCAGATGGCG	56	SGHLQMA	1.36644e-06	2211
CTTCATCAGATTTCTGTGGCG	7	LHQISVA	2.05101e-07	185289	CTTCATCAGATTTCTGTGGCG	44	LHQISVA	1.55521e-06	2587	CTTCATCAGATTTCTGTGGCG	56	LHQISVA	1.36644e-06	2219
CTTGTGAATGTGCATACGAGT	1	LVNVHTS	2.93002e-08	443427	CTTGTGAATGTGCATACGAGT	59	LVNVHTS	2.0854e-06	2126	CTTGTGAATGTGCATACGAGT	55	LVNVHTS	1.34204e-06	2239
TCGTCGGGTCATCATATACAG	1	SSGHHIQ	2.93002e-08	525068	TCGTCGGGTCATCATATACAG	14	SSGHHIQ	4.9484e-07	6506	TCGTCGGGTCATCATATACAG	55	SSGHHIQ	1.34204e-06	2243
GAGACGAGGCTTCCTAGTGAT	1	ETRLPSD	2.93002e-08	459366	GAGACGAGGCTTCCTAGTGAT	29	ETRLPSD	1.02503e-06	3537	GAGACGAGGCTTCCTAGTGAT	55	ETRLPSD	1.34204e-06	2245
CATGTGGAGGTGCTGATTTCG	1	HVEVLIS	2.93002e-08	616497	CATGTGGAGGTGCTGATTTCG	29	HVEVLIS	1.02503e-06	3539	CATGTGGAGGTGCTGATTTCG	54	HVEVLIS	1.31764e-06	2246
CTTCATCATGTTCCGGCTGAT	1	LHHVPAD	2.93002e-08	465833	CTTCATCATGTTCCGGCTGAT	16	LHHVPAD	5.65532e-07	5676	CTTCATCATGTTCCGGCTGAT	54	LHHVPAD	1.31764e-06	2248
GCTGAACATGCTGATTTTCTT	1	AEHADFL	2.93002e-08	554394	GCTGAACATGCTGATTTTCTT	10	AEHADFL	3.53457e-07	8069	GCTGAACATGCTGATTTTCTT	54	AEHADFL	1.31764e-06	2251
AATACTACTACGCCTATCTCT	2	NTTTPIS	5.86003e-08	332800	AATACTACTACGCCTATCTCT	15	NTTTPIS	5.30186e-07	6047	AATACTACTACGCCTATCTCT	54	NTTTPIS	1.31764e-06	2254
ACGACGGGGACGACTATTCAT	1	TTGTTIH	2.93002e-08	562192	ACGACGGGGACGACTATTCAT	11	TTGTTIH	3.88803e-07	7506	ACGACGGGGACGACTATTCAT	54	TTGTTIH	1.31764e-06	2256
ACTAATACTCTTACTGTTTCT	3	TNTLTVS	8.79005e-08	303279	ACTAATACTCTTACTGTTTCT	21	TNTLTVS	7.4226e-07	4598	ACTAATACTCTTACTGTTTCT	54	TNTLTVS	1.31764e-06	2261
ATTAGTCATACTTCTGAGAGT	2	ISHTSES	5.86003e-08	378843	ATTAGTCATACTTCTGAGAGT	29	ISHTSES	1.02503e-06	3575	ATTAGTCATACTTCTGAGAGT	54	ISHTSES	1.31764e-06	2267
ACGACGGGGACTCCTATTCAT	3	TTGTPIH	8.79005e-08	274299	ACGACGGGGACTCCTATTCAT	26	TTGTPIH	9.18989e-07	3827	ACGACGGGGACTCCTATTCAT	54	TTGTPIH	1.31764e-06	2268
AAGATTCATTTGCCTACTGAT	1	KIHLPTD	2.93002e-08	452565	AAGATTCATTTGCCTACTGAT	5	KIHLPTD	1.76729e-07	14417	AAGATTCATTTGCCTACTGAT	54	KIHLPTD	1.31764e-06	2270
ACGACGGGGACGCATATTCAT	1	TTGTHIH	2.93002e-08	473182	ACGACGGGGACGCATATTCAT	32	TTGTHIH	1.13106e-06	3276	ACGACGGGGACGCATATTCAT	53	TTGTHIH	1.29324e-06	2275
CACGATAAGATGCTGGTGACT	8	HDKMLVT	2.34401e-07	164809	CACGATAAGATGCTGGTGACT	47	HDKMLVT	1.66125e-06	2437	CACGATAAGATGCTGGTGACT	53	HDKMLVT	1.29324e-06	2279
TATGATAAGATGCTGGTGACT	17	YDKMLVT	4.98103e-07	95742	TATGATAAGATGCTGGTGACT	83	YDKMLVT	2.9337e-06	1773	TATGATAAGATGCTGGTGACT	53	YDKMLVT	1.29324e-06	2281
CCTTTTCCGTCGCCTCATCAT	20	PFPSPHH	5.86003e-07	84799	CCTTTTCCGTCGCCTCATCAT	21	PFPSPHH	7.4226e-07	4582	CCTTTTCCGTCGCCTCATCAT	53	PFPSPHH	1.29324e-06	2284
GAGATGGGGGGTGTGAAGAGG	1	EMGGVKR	2.93002e-08	563913	GAGATGGGGGGTGTGAAGAGG	584	EMGGVKR	2.06419e-05	1144	GAGATGGGGGGTGTGAAGAGG	53	EMGGVKR	1.29324e-06	2285
ACTCATCCTCCGATTATTACT	1	THPPIIT	2.93002e-08	414813	ACTCATCCTCCGATTATTACT	39	THPPIIT	1.37848e-06	2788	ACTCATCCTCCGATTATTACT	53	THPPIIT	1.29324e-06	2286
CATAATCCTGGGAGTATTGCT	1	HNPGSIA	2.93002e-08	575629	CATAATCCTGGGAGTATTGCT	20	HNPGSIA	7.06915e-07	4687	CATAATCCTGGGAGTATTGCT	53	HNPGSIA	1.29324e-06	2290
GGTTCTAATATGTCTCTGTTG	1	GSNMSLL	2.93002e-08	589744	GGTTCTAATATGTCTCTGTTG	1	GSNMSLL	3.53457e-08	56922	GGTTCTAATATGTCTCTGTTG	53	GSNMSLL	1.29324e-06	2295
GGTATTGCGAAGCCTATGCCT	1	GIAKPMP	2.93002e-08	518665	GGTATTGCGAAGCCTATGCCT	9	GIAKPMP	3.18112e-07	9399	GGTATTGCGAAGCCTATGCCT	53	GIAKPMP	1.29324e-06	2296
GCGGGTACTACGCAGATTATG	3	AGTTQIM	8.79005e-08	308436	GCGGGTACTACGCAGATTATG	34	AGTTQIM	1.20175e-06	3158	GCGGGTACTACGCAGATTATG	53	AGTTQIM	1.29324e-06	2303
TCTCATAACGCGCCTAATTTT	1	SHNAPNF	2.93002e-08	551932	TCTCATAACGCGCCTAATTTT	7	SHNAPNF	2.4742e-07	10654	TCTCATAACGCGCCTAATTTT	52	SHNAPNF	1.26884e-06	2308
GGTACTGGTCTTCCTTTTAGT	1	GTGLPFS	2.93002e-08	481213	GGTACTGGTCTTCCTTTTAGT	62	GTGLPFS	2.19144e-06	2052	GGTACTGGTCTTCCTTTTAGT	52	GTGLPFS	1.26884e-06	2311
AGTGGTAGGGTGTCTTGGAAT	1	SGRVSWN	2.93002e-08	417151	AGTGGTAGGGTGTCTTGGAAT	66	SGRVSWN	2.33282e-06	1987	AGTGGTAGGGTGTCTTGGAAT	52	SGRVSWN	1.26884e-06	2315
GGTACTGCGAAGCCTATGCCG	2	GTAKPMP	5.86003e-08	317509	GGTACTGCGAAGCCTATGCCG	29	GTAKPMP	1.02503e-06	3510	GGTACTGCGAAGCCTATGCCG	52	GTAKPMP	1.26884e-06	2316
CATGATACGATGCTGGTGACT	14	HDTMLVT	4.10202e-07	113347	CATGATACGATGCTGGTGACT	45	HDTMLVT	1.59056e-06	2538	CATGATACGATGCTGGTGACT	52	HDTMLVT	1.26884e-06	2320
CATCGGACGCCGATTAGTGGT	2	HRTPISG	5.86003e-08	323777	CATCGGACGCCGATTAGTGGT	46	HRTPISG	1.6259e-06	2483	CATCGGACGCCGATTAGTGGT	52	HRTPISG	1.26884e-06	2324
AATCCTGCTACGCCAATGAAT	1	NPATPMN	2.93002e-08	679482	AATCCTGCTACGCCAATGAAT	3	NPATPMN	1.06037e-07	23196	AATCCTGCTACGCCAATGAAT	52	NPATPMN	1.26884e-06	2326
TCTAGGGATGTTCCTATTCCT	5	SRDVPIP	1.46501e-07	218345	TCTAGGGATGTTCCTATTCCT	11	SRDVPIP	3.88803e-07	7744	TCTAGGGATGTTCCTATTCCT	51	SRDVPIP	1.24444e-06	2332
GCGAGTGGGCAGAATAATCCG	884	ASGQNNP	2.59013e-05	7101	GCGAGTGGGCAGAATAATCCG	30427	ASGQNNP	0.00107546	181	GCGAGTGGGCAGAATAATCCG	51	ASGQNNP	1.24444e-06	2343
TTGCTGAATACTGGTTATACT	10	LLNTGYT	2.93002e-07	148694	TTGCTGAATACTGGTTATACT	5458	LLNTGYT	0.000192917	718	TTGCTGAATACTGGTTATACT	51	LLNTGYT	1.24444e-06	2347
GAGCCTAATCATCATGAGATG	1	EPNHHEM	2.93002e-08	592187	GAGCCTAATCATCATGAGATG	1	EPNHHEM	3.53457e-08	58045	GAGCCTAATCATCATGAGATG	51	EPNHHEM	1.24444e-06	2349
AGTAGGTCTCTTCCGATGGAG	30	SRSLPME	8.79005e-07	57655	AGTAGGTCTCTTCCGATGGAG	41	SRSLPME	1.44917e-06	2716	AGTAGGTCTCTTCCGATGGAG	51	SRSLPME	1.24444e-06	2351
GATCTGCATCATAGTCTTCAT	1	DLHHSLH	2.93002e-08	678299	GATCTGCATCATAGTCTTCAT	20	DLHHSLH	7.06915e-07	4820	GATCTGCATCATAGTCTTCAT	51	DLHHSLH	1.24444e-06	2352
GAGAATCTGGCTGCGTTTTTG	74	ENLAAFL	2.16821e-06	27635	GAGAATCTGGCTGCGTTTTTG	512	ENLAAFL	1.8097e-05	1160	GAGAATCTGGCTGCGTTTTTG	51	ENLAAFL	1.24444e-06	2355
GTGGAGGATCGTCCTTTTTCG	1	VEDRPFS	2.93002e-08	545676	GTGGAGGATCGTCCTTTTTCG	4	VEDRPFS	1.41383e-07	15731	GTGGAGGATCGTCCTTTTTCG	50	VEDRPFS	1.22004e-06	2360
TATAAGGGTGCTTCTTCGTAT	1	YKGASSY	2.93002e-08	474367	TATAAGGGTGCTTCTTCGTAT	447	YKGASSY	1.57995e-05	1182	TATAAGGGTGCTTCTTCGTAT	50	YKGASSY	1.22004e-06	2361
AAGCATAATAATACTATTATT	1	KHNNTII	2.93002e-08	487109	AAGCATAATAATACTATTATT	5	KHNNTII	1.76729e-07	14890	AAGCATAATAATACTATTATT	50	KHNNTII	1.22004e-06	2367
GGTACTGCTCTTCCTTATAGT	1	GTALPYS	2.93002e-08	570829	GGTACTGCTCTTCCTTATAGT	14	GTALPYS	4.9484e-07	6241	GGTACTGCTCTTCCTTATAGT	50	GTALPYS	1.22004e-06	2370
AATGCTACTACGCCTATTTCT	2	NATTPIS	5.86003e-08	336808	AATGCTACTACGCCTATTTCT	18	NATTPIS	6.36223e-07	5217	AATGCTACTACGCCTATTTCT	50	NATTPIS	1.22004e-06	2371
CAGGATAAGATGCTGGTGACT	32	QDKMLVT	9.37605e-07	54058	CAGGATAAGATGCTGGTGACT	55	QDKMLVT	1.94401e-06	2225	CAGGATAAGATGCTGGTGACT	50	QDKMLVT	1.22004e-06	2375
TCGTCGGGTCGTCATATGCAG	1	SSGRHMQ	2.93002e-08	593486	TCGTCGGGTCGTCATATGCAG	9	SSGRHMQ	3.18112e-07	9006	TCGTCGGGTCGTCATATGCAG	50	SSGRHMQ	1.22004e-06	2380
GAGCCGCGTATTCCTGCTAAT	1	EPRIPAN	2.93002e-08	595496	GAGCCGCGTATTCCTGCTAAT	28	EPRIPAN	9.8968e-07	3630	GAGCCGCGTATTCCTGCTAAT	50	EPRIPAN	1.22004e-06	2381
CATAATAAGATGCTGGTGACT	11	HNKMLVT	3.22302e-07	141227	CATAATAAGATGCTGGTGACT	45	HNKMLVT	1.59056e-06	2540	CATAATAAGATGCTGGTGACT	50	HNKMLVT	1.22004e-06	2382
AATGTGGCGTTTCCGCCGATG	20	NVAFPPM	5.86003e-07	85390	AATGTGGCGTTTCCGCCGATG	61	NVAFPPM	2.15609e-06	2086	AATGTGGCGTTTCCGCCGATG	50	NVAFPPM	1.22004e-06	2388
CATAAGCATGGGAGTATTGCT	1	HKHGSIA	2.93002e-08	691901	CATAAGCATGGGAGTATTGCT	19	HKHGSIA	6.71569e-07	5050	CATAAGCATGGGAGTATTGCT	50	HKHGSIA	1.22004e-06	2389
CTGACTCCTACTCTTGTTTCT	1	LTPTLVS	2.93002e-08	542720	CTGACTCCTACTCTTGTTTCT	93	LTPTLVS	3.28715e-06	1689	CTGACTCCTACTCTTGTTTCT	49	LTPTLVS	1.19564e-06	2390
TCTGGTCATTTGTAGATGGCT	1	SGHL_MA	2.93002e-08	606384	TCTGGTCATTTGTAGATGGCT	8	SGHL_MA	2.82766e-07	9964	TCTGGTCATTTGTAGATGGCT	49	SGHL_MA	1.19564e-06	2416
ACTCATACTATTACTGTTTCT	2	THTITVS	5.86003e-08	328541	ACTCATACTATTACTGTTTCT	31	THTITVS	1.09572e-06	3346	ACTCATACTATTACTGTTTCT	48	THTITVS	1.17124e-06	2423
AGTGGTAGTGTGCCTTGGAAT	4	SGSVPWN	1.17201e-07	253008	AGTGGTAGTGTGCCTTGGAAT	44	SGSVPWN	1.55521e-06	2552	AGTGGTAGTGTGCCTTGGAAT	48	SGSVPWN	1.17124e-06	2426
CTGCTTACGGGTCCGCCTAAT	1	LLTGPPN	2.93002e-08	644851	CTGCTTACGGGTCCGCCTAAT	22	LLTGPPN	7.77606e-07	4437	CTGCTTACGGGTCCGCCTAAT	48	LLTGPPN	1.17124e-06	2427
AATCATCATGTTCCGGCTGAT	2	NHHVPAD	5.86003e-08	322554	AATCATCATGTTCCGGCTGAT	20	NHHVPAD	7.06915e-07	4713	AATCATCATGTTCCGGCTGAT	48	NHHVPAD	1.17124e-06	2438
CCGCAGATTCCTGTTGTTAGT	2	PQIPVVS	5.86003e-08	343488	CCGCAGATTCCTGTTGTTAGT	12	PQIPVVS	4.24149e-07	7388	CCGCAGATTCCTGTTGTTAGT	48	PQIPVVS	1.17124e-06	2441
TCTATGTCTAATAGTACTTTG	2	SMSNSTL	5.86003e-08	383088	TCTATGTCTAATAGTACTTTG	11	SMSNSTL	3.88803e-07	7989	TCTATGTCTAATAGTACTTTG	48	SMSNSTL	1.17124e-06	2446
AGTGGTAGTGTGTCGTGGAAT	1	SGSVSWN	2.93002e-08	537905	AGTGGTAGTGTGTCGTGGAAT	53	SGSVSWN	1.87332e-06	2272	AGTGGTAGTGTGTCGTGGAAT	48	SGSVSWN	1.17124e-06	2448
GGGCCGTTGCCGCTTGTCACT	1	GPLPLVT	2.93002e-08	388734	GGGCCGTTGCCGCTTGTCACT	7	GPLPLVT	2.4742e-07	10588	GGGCCGTTGCCGCTTGTCACT	47	GPLPLVT	1.14684e-06	2450
GGTACTGCGAAGCCTATGCCC	1	GTAKPMP	2.93002e-08	478489	GGTACTGCGAAGCCTATGCCC	23	GTAKPMP	8.12952e-07	4268	GGTACTGCGAAGCCTATGCCC	47	GTAKPMP	1.14684e-06	2456
GGTGCTGCGAAGCCTATGCCT	2	GAAKPMP	5.86003e-08	312942	GGTGCTGCGAAGCCTATGCCT	27	GAAKPMP	9.54335e-07	3705	GGTGCTGCGAAGCCTATGCCT	47	GAAKPMP	1.14684e-06	2457
AATCCTCCGCATCATTTTGCG	2	NPPHHFA	5.86003e-08	353036	AATCCTCCGCATCATTTTGCG	9	NPPHHFA	3.18112e-07	8881	AATCCTCCGCATCATTTTGCG	47	NPPHHFA	1.14684e-06	2466
TCGCATCTGCAGCATTTGTCT	25	SHLQHLS	7.32504e-07	66952	TCGCATCTGCAGCATTTGTCT	27	SHLQHLS	9.54335e-07	3720	TCGCATCTGCAGCATTTGTCT	47	SHLQHLS	1.14684e-06	2470
CATGATAAGACGCTGGTGACT	13	HDKTLVT	3.80902e-07	123715	CATGATAAGACGCTGGTGACT	39	HDKTLVT	1.37848e-06	2814	CATGATAAGACGCTGGTGACT	47	HDKTLVT	1.14684e-06	2472
AGGAGGTCTCTTCCGATTGAG	23	RRSLPIE	6.73904e-07	72482	AGGAGGTCTCTTCCGATTGAG	64	RRSLPIE	2.26213e-06	2018	AGGAGGTCTCTTCCGATTGAG	47	RRSLPIE	1.14684e-06	2475
ACTGCTAATAGTTCGATGATG	3	TANSSMM	8.79005e-08	303920	ACTGCTAATAGTTCGATGATG	6	TANSSMM	2.12074e-07	13078	ACTGCTAATAGTTCGATGATG	47	TANSSMM	1.14684e-06	2476
GTGCAGAATTATCTGATTGAT	1	VQNYLID	2.93002e-08	670761	GTGCAGAATTATCTGATTGAT	21	VQNYLID	7.4226e-07	4615	GTGCAGAATTATCTGATTGAT	47	VQNYLID	1.14684e-06	2480
CAGAATAATCATCCTACTCAT	2	QNNHPTH	5.86003e-08	360784	CAGAATAATCATCCTACTCAT	5	QNNHPTH	1.76729e-07	14312	CAGAATAATCATCCTACTCAT	47	QNNHPTH	1.14684e-06	2481
GGCACTGCGAAGCCTATGCCT	1	GTAKPMP	2.93002e-08	676756	GGCACTGCGAAGCCTATGCCT	27	GTAKPMP	9.54335e-07	3775	GGCACTGCGAAGCCTATGCCT	47	GTAKPMP	1.14684e-06	2483
GGTACTGGTCTTGCTTATAGT	4	GTGLAYS	1.17201e-07	264586	GGTACTGGTCTTGCTTATAGT	12	GTGLAYS	4.24149e-07	7398	GGTACTGGTCTTGCTTATAGT	47	GTGLAYS	1.14684e-06	2486
TCTGGTCATTTGCAGACGGCT	2	SGHLQTA	5.86003e-08	348677	TCTGGTCATTTGCAGACGGCT	10	SGHLQTA	3.53457e-07	8049	TCTGGTCATTTGCAGACGGCT	46	SGHLQTA	1.12244e-06	2495
AATCTTCATGGTCAGCATGAT	10	NLHGQHD	2.93002e-07	151138	AATCTTCATGGTCAGCATGAT	45	NLHGQHD	1.59056e-06	2535	AATCTTCATGGTCAGCATGAT	46	NLHGQHD	1.12244e-06	2503
ATGAGTGAGTTGCCGATTTCT	1	MSELPIS	2.93002e-08	671153	ATGAGTGAGTTGCCGATTTCT	11	MSELPIS	3.88803e-07	7923	ATGAGTGAGTTGCCGATTTCT	46	MSELPIS	1.12244e-06	2507
TCGTCGGGCCATCATATGCAG	1	SSGHHMQ	2.93002e-08	386654	TCGTCGGGCCATCATATGCAG	18	SSGHHMQ	6.36223e-07	5056	TCGTCGGGCCATCATATGCAG	45	SSGHHMQ	1.09804e-06	2518
AATCGTCTTCCTATGGGTGAT	3	NRLPMGD	8.79005e-08	272075	AATCGTCTTCCTATGGGTGAT	19	NRLPMGD	6.71569e-07	4899	AATCGTCTTCCTATGGGTGAT	45	NRLPMGD	1.09804e-06	2534
GATCTGCATCATAGTCTTAAG	2	DLHHSLK	5.86003e-08	323782	GATCTGCATCATAGTCTTAAG	36	DLHHSLK	1.27245e-06	2968	GATCTGCATCATAGTCTTAAG	45	DLHHSLK	1.09804e-06	2538
AATCATCAGCCGTCGTTGAAT	1	NHQPSLN	2.93002e-08	460576	AATCATCAGCCGTCGTTGAAT	22	NHQPSLN	7.77606e-07	4403	AATCATCAGCCGTCGTTGAAT	45	NHQPSLN	1.09804e-06	2549
AATCGTCTTTCGATGGGTGAT	1	NRLSMGD	2.93002e-08	638886	AATCGTCTTTCGATGGGTGAT	55	NRLSMGD	1.94401e-06	2220	AATCGTCTTTCGATGGGTGAT	44	NRLSMGD	1.07364e-06	2561
GGTACCGCGAAGCCTATGCCT	4	GTAKPMP	1.17201e-07	238895	GGTACCGCGAAGCCTATGCCT	17	GTAKPMP	6.00877e-07	5318	GGTACCGCGAAGCCTATGCCT	44	GTAKPMP	1.07364e-06	2570
CATGATAAGATGCTGGTGATT	14	HDKMLVI	4.10202e-07	116690	CATGATAAGATGCTGGTGATT	59	HDKMLVI	2.0854e-06	2136	CATGATAAGATGCTGGTGATT	44	HDKMLVI	1.07364e-06	2578
GCTAATCCTATTCCTACGCAT	1	ANPIPTH	2.93002e-08	530046	GCTAATCCTATTCCTACGCAT	31	ANPIPTH	1.09572e-06	3385	GCTAATCCTATTCCTACGCAT	44	ANPIPTH	1.07364e-06	2587
GGTAATGCGAAGCCTATGCCT	1	GNAKPMP	2.93002e-08	537449	GGTAATGCGAAGCCTATGCCT	26	GNAKPMP	9.18989e-07	3894	GGTAATGCGAAGCCTATGCCT	44	GNAKPMP	1.07364e-06	2589
AGTATGGTGCCGCTTCCTAAT	1	SMVPLPN	2.93002e-08	390291	AGTATGGTGCCGCTTCCTAAT	34	SMVPLPN	1.20175e-06	3097	AGTATGGTGCCGCTTCCTAAT	43	SMVPLPN	1.04923e-06	2592
ACTTGGCATTTGCAGATTTCT	2	TWHLQIS	5.86003e-08	329761	ACTTGGCATTTGCAGATTTCT	33	TWHLQIS	1.16641e-06	3191	ACTTGGCATTTGCAGATTTCT	43	TWHLQIS	1.04923e-06	2595
CAGGGTTTTAATATTAATACT	18954	QGFNINT	0.000555355	117	CAGGGTTTTAATATTAATACT	9335	QGFNINT	0.000329952	532	CAGGGTTTTAATATTAATACT	43	QGFNINT	1.04923e-06	2596
GTACAGAATTATCCGATTGAT	1	VQNYPID	2.93002e-08	394833	GTACAGAATTATCCGATTGAT	11	VQNYPID	3.88803e-07	7456	GTACAGAATTATCCGATTGAT	43	VQNYPID	1.04923e-06	2597
ACTCCTCGCATTCCTACGGAG	1	TPRIPTE	2.93002e-08	638996	ACTCCTCGCATTCCTACGGAG	10	TPRIPTE	3.53457e-07	8434	ACTCCTCGCATTCCTACGGAG	43	TPRIPTE	1.04923e-06	2599
ATGAGTGCGTTGTCGATTTCT	1	MSALSIS	2.93002e-08	567531	ATGAGTGCGTTGTCGATTTCT	56	MSALSIS	1.97936e-06	2185	ATGAGTGCGTTGTCGATTTCT	43	MSALSIS	1.04923e-06	2601
TTGCTTACGGGTCCGCCTAAG	1	LLTGPPK	2.93002e-08	495474	TTGCTTACGGGTCCGCCTAAG	3	LLTGPPK	1.06037e-07	22239	TTGCTTACGGGTCCGCCTAAG	43	LLTGPPK	1.04923e-06	2604
CTGACTCCTACTATTGTTTCC	2	LTPTIVS	5.86003e-08	355220	CTGACTCCTACTATTGTTTCC	106	LTPTIVS	3.74665e-06	1611	CTGACTCCTACTATTGTTTCC	43	LTPTIVS	1.04923e-06	2605
TCTGATCATTTGCAGATGGCT	1	SDHLQMA	2.93002e-08	589855	TCTGATCATTTGCAGATGGCT	3	SDHLQMA	1.06037e-07	20346	TCTGATCATTTGCAGATGGCT	43	SDHLQMA	1.04923e-06	2611
ACGTCTACTACTCCTAAGGCT	2	TSTTPKA	5.86003e-08	341501	ACGTCTACTACTCCTAAGGCT	5	TSTTPKA	1.76729e-07	15292	ACGTCTACTACTCCTAAGGCT	43	TSTTPKA	1.04923e-06	2618
AATACTACTACGCCTATGTCT	1	NTTTPMS	2.93002e-08	612296	AATACTACTACGCCTATGTCT	18	NTTTPMS	6.36223e-07	5159	AATACTACTACGCCTATGTCT	43	NTTTPMS	1.04923e-06	2625
TGGACTTTGCCTAATCTTACT	3	WTLPNLT	8.79005e-08	297411	TGGACTTTGCCTAATCTTACT	26	WTLPNLT	9.18989e-07	3838	TGGACTTTGCCTAATCTTACT	43	WTLPNLT	1.04923e-06	2626
AAGGATACGACGCCGTTTAAT	1	KDTTPFN	2.93002e-08	387857	AAGGATACGACGCCGTTTAAT	3	KDTTPFN	1.06037e-07	18787	AAGGATACGACGCCGTTTAAT	42	KDTTPFN	1.02483e-06	2628
CCGAAGATTCCCGTTGTTAGT	1	PKIPVVS	2.93002e-08	470465	CCGAAGATTCCCGTTGTTAGT	10	PKIPVVS	3.53457e-07	8374	CCGAAGATTCCCGTTGTTAGT	42	PKIPVVS	1.02483e-06	2633
TCCGGTCATTTGCAGATGGCT	2	SGHLQMA	5.86003e-08	367594	TCCGGTCATTTGCAGATGGCT	10	SGHLQMA	3.53457e-07	8381	TCCGGTCATTTGCAGATGGCT	42	SGHLQMA	1.02483e-06	2635
ACTGCTCATAGTTCGATTATG	1	TAHSSIM	2.93002e-08	640864	ACTGCTCATAGTTCGATTATG	11	TAHSSIM	3.88803e-07	7811	ACTGCTCATAGTTCGATTATG	42	TAHSSIM	1.02483e-06	2644
CATGACAAGATGCTGGTGACT	7	HDKMLVT	2.05101e-07	179083	CATGACAAGATGCTGGTGACT	39	HDKMLVT	1.37848e-06	2787	CATGACAAGATGCTGGTGACT	42	HDKMLVT	1.02483e-06	2648
GTGCAGAATTATCCGATTGTT	2	VQNYPIV	5.86003e-08	376401	GTGCAGAATTATCCGATTGTT	38	VQNYPIV	1.34314e-06	2876	GTGCAGAATTATCCGATTGTT	42	VQNYPIV	1.02483e-06	2657
ATGGGTGCGTTGCCGATTTCT	1	MGALPIS	2.93002e-08	438280	ATGGGTGCGTTGCCGATTTCT	22	MGALPIS	7.77606e-07	4376	ATGGGTGCGTTGCCGATTTCT	42	MGALPIS	1.02483e-06	2662
GAGATGAGGGGTGTGAAGAGT	1	EMRGVKS	2.93002e-08	442601	GAGATGAGGGGTGTGAAGAGT	213	EMRGVKS	7.52864e-06	1364	GAGATGAGGGGTGTGAAGAGT	42	EMRGVKS	1.02483e-06	2664
AGTGCTTCTATGCCTATTAGT	1	SASMPIS	2.93002e-08	601656	AGTGCTTCTATGCCTATTAGT	14	SASMPIS	4.9484e-07	6303	AGTGCTTCTATGCCTATTAGT	42	SASMPIS	1.02483e-06	2670
TTTGGTCATTTGCAGATGGCT	1	FGHLQMA	2.93002e-08	607768	TTTGGTCATTTGCAGATGGCT	10	FGHLQMA	3.53457e-07	8312	TTTGGTCATTTGCAGATGGCT	42	FGHLQMA	1.02483e-06	2672
AGGAGGTCTCTTCAGATGGAG	29	RRSLQME	8.49705e-07	59214	AGGAGGTCTCTTCAGATGGAG	46	RRSLQME	1.6259e-06	2484	AGGAGGTCTCTTCAGATGGAG	42	RRSLQME	1.02483e-06	2674
AGTTGTCATATTGGTGTTAGT	8	SCHIGVS	2.34401e-07	174184	AGTTGTCATATTGGTGTTAGT	7	SCHIGVS	2.4742e-07	11125	AGTTGTCATATTGGTGTTAGT	42	SCHIGVS	1.02483e-06	2676
AGTGGTAGCGTGTCTTGGAAT	1	SGSVSWN	2.93002e-08	630527	AGTGGTAGCGTGTCTTGGAAT	24	SGSVSWN	8.48297e-07	4116	AGTGGTAGCGTGTCTTGGAAT	41	SGSVSWN	1.00043e-06	2686
ACGCAGTATGAGCATCTTAAT	1	TQYEHLN	2.93002e-08	563791	ACGCAGTATGAGCATCTTAAT	6	TQYEHLN	2.12074e-07	12038	ACGCAGTATGAGCATCTTAAT	41	TQYEHLN	1.00043e-06	2691
TCTGGTCATTTGCAGATGTCT	4	SGHLQMS	1.17201e-07	262849	TCTGGTCATTTGCAGATGTCT	12	SGHLQMS	4.24149e-07	7338	TCTGGTCATTTGCAGATGTCT	41	SGHLQMS	1.00043e-06	2700
AGGAGGTCTCTTCCGATGTAG	17	RRSLPM_	4.98103e-07	96222	AGGAGGTCTCTTCCGATGTAG	28	RRSLPM_	9.8968e-07	3683	AGGAGGTCTCTTCCGATGTAG	41	RRSLPM_	1.00043e-06	2701
ACTCCTCCTGCGACACTGCCG	1	TPPATLP	2.93002e-08	680244	ACTCCTCCTGCGACACTGCCG	5	TPPATLP	1.76729e-07	15411	ACTCCTCCTGCGACACTGCCG	41	TPPATLP	1.00043e-06	2706
AATCATCAGCAGTCGTTGACT	9	NHQQSLT	2.63701e-07	155200	AATCATCAGCAGTCGTTGACT	102	NHQQSLT	3.60526e-06	1627	AATCATCAGCAGTCGTTGACT	40	NHQQSLT	9.76032e-07	2711
CCTAAGTCTTTGCCGCTGACT	1	PKSLPLT	2.93002e-08	392155	CCTAAGTCTTTGCCGCTGACT	8	PKSLPLT	2.82766e-07	9566	CCTAAGTCTTTGCCGCTGACT	40	PKSLPLT	9.76032e-07	2716
TCTGCGCCTCCTACTTTGCCT	1	SAPPTLP	2.93002e-08	399408	TCTGCGCCTCCTACTTTGCCT	20	SAPPTLP	7.06915e-07	4662	TCTGCGCCTCCTACTTTGCCT	40	SAPPTLP	9.76032e-07	2717
CATGATCTGCTGCCTCTTACG	1	HDLLPLT	2.93002e-08	559996	CATGATCTGCTGCCTCTTACG	41	HDLLPLT	1.44917e-06	2670	CATGATCTGCTGCCTCTTACG	40	HDLLPLT	9.76032e-07	2719
CATGCTAAGATGCTGGTGACT	13	HAKMLVT	3.80902e-07	119566	CATGCTAAGATGCTGGTGACT	50	HAKMLVT	1.76729e-06	2354	CATGCTAAGATGCTGGTGACT	40	HAKMLVT	9.76032e-07	2721
AAGGATACGAAGCCTTTTAAT	2	KDTKPFN	5.86003e-08	316408	AAGGATACGAAGCCTTTTAAT	5	KDTKPFN	1.76729e-07	13877	AAGGATACGAAGCCTTTTAAT	40	KDTKPFN	9.76032e-07	2726
CTTCATCAGATTTCTTGGGCG	3	LHQISWA	8.79005e-08	291586	CTTCATCAGATTTCTTGGGCG	18	LHQISWA	6.36223e-07	5105	CTTCATCAGATTTCTTGGGCG	40	LHQISWA	9.76032e-07	2727
TCTGGTCATTTGCAGATGCCT	1	SGHLQMP	2.93002e-08	421692	TCTGGTCATTTGCAGATGCCT	13	SGHLQMP	4.59494e-07	6618	TCTGGTCATTTGCAGATGCCT	40	SGHLQMP	9.76032e-07	2731
AATTTTCATGGTCAGCATGAG	2	NFHGQHE	5.86003e-08	358449	AATTTTCATGGTCAGCATGAG	40	NFHGQHE	1.41383e-06	2739	AATTTTCATGGTCAGCATGAG	40	NFHGQHE	9.76032e-07	2738
GATACTACTACGCCTATTTCT	2	DTTTPIS	5.86003e-08	341082	GATACTACTACGCCTATTTCT	15	DTTTPIS	5.30186e-07	6114	GATACTACTACGCCTATTTCT	40	DTTTPIS	9.76032e-07	2741
GTTAATCTTGTGCCACATGAT	1	VNLVPHD	2.93002e-08	596680	GTTAATCTTGTGCCACATGAT	22	VNLVPHD	7.77606e-07	4384	GTTAATCTTGTGCCACATGAT	40	VNLVPHD	9.76032e-07	2743
AATAAGCATCCTATGCTTATG	1	NKHPMLM	2.93002e-08	454611	AATAAGCATCCTATGCTTATG	27	NKHPMLM	9.54335e-07	3739	AATAAGCATCCTATGCTTATG	40	NKHPMLM	9.76032e-07	2747
AATCGTCTTCCGATGGGTGCT	1	NRLPMGA	2.93002e-08	532866	AATCGTCTTCCGATGGGTGCT	20	NRLPMGA	7.06915e-07	4830	AATCGTCTTCCGATGGGTGCT	40	NRLPMGA	9.76032e-07	2748
ACTCTTCCTCCGATTATTACT	1	TLPPIIT	2.93002e-08	533227	ACTCTTCCTCCGATTATTACT	39	TLPPIIT	1.37848e-06	2827	ACTCTTCCTCCGATTATTACT	40	TLPPIIT	9.76032e-07	2749
TCTGGTCATTTGCAGATGGCC	1	SGHLQMA	2.93002e-08	612399	TCTGGTCATTTGCAGATGGCC	6	SGHLQMA	2.12074e-07	12595	TCTGGTCATTTGCAGATGGCC	40	SGHLQMA	9.76032e-07	2750
AGTGCTTCTATTCCCATTAGT	1	SASIPIS	2.93002e-08	473420	AGTGCTTCTATTCCCATTAGT	12	SASIPIS	4.24149e-07	7222	AGTGCTTCTATTCCCATTAGT	39	SASIPIS	9.51631e-07	2763
AATACGAATACGCCTCTTGGT	1	NTNTPLG	2.93002e-08	477904	AATACGAATACGCCTCTTGGT	3	NTNTPLG	1.06037e-07	21685	AATACGAATACGCCTCTTGGT	39	NTNTPLG	9.51631e-07	2764
TCTGCTGCTAGTTCTTTTCCG	5	SAASSFP	1.46501e-07	213421	TCTGCTGCTAGTTCTTTTCCG	14	SAASSFP	4.9484e-07	6205	TCTGCTGCTAGTTCTTTTCCG	39	SAASSFP	9.51631e-07	2768
GGTACTGTGAAGCCTATGCCT	1	GTVKPMP	2.93002e-08	485927	GGTACTGTGAAGCCTATGCCT	18	GTVKPMP	6.36223e-07	5201	GGTACTGTGAAGCCTATGCCT	39	GTVKPMP	9.51631e-07	2772
CCTAAGAATACTAATTTGCAG	1	PKNTNLQ	2.93002e-08	432004	CCTAAGAATACTAATTTGCAG	2	PKNTNLQ	7.06915e-08	26633	CCTAAGAATACTAATTTGCAG	39	PKNTNLQ	9.51631e-07	2776
AGTGGTAGTGTGTCTTAGAAT	1	SGSVS_N	2.93002e-08	433902	AGTGGTAGTGTGTCTTAGAAT	37	SGSVS_N	1.30779e-06	2904	AGTGGTAGTGTGTCTTAGAAT	39	SGSVS_N	9.51631e-07	2779
GAGCCGCGTATTCCTGCGACT	2	EPRIPAT	5.86003e-08	359232	GAGCCGCGTATTCCTGCGACT	6	EPRIPAT	2.12074e-07	12366	GAGCCGCGTATTCCTGCGACT	39	EPRIPAT	9.51631e-07	2780
TCTGGTCATTTGCAGATGACT	5	SGHLQMT	1.46501e-07	227791	TCTGGTCATTTGCAGATGACT	6	SGHLQMT	2.12074e-07	12380	TCTGGTCATTTGCAGATGACT	39	SGHLQMT	9.51631e-07	2782
AATCTTCATTGTCAGCATGAG	7	NLHCQHE	2.05101e-07	182185	AATCTTCATTGTCAGCATGAG	46	NLHCQHE	1.6259e-06	2490	AATCTTCATTGTCAGCATGAG	38	NLHCQHE	9.27231e-07	2804
GAGCCGCGTATTCCTGCTACG	1	EPRIPAT	2.93002e-08	483182	GAGCCGCGTATTCCTGCTACG	6	EPRIPAT	2.12074e-07	12855	GAGCCGCGTATTCCTGCTACG	38	EPRIPAT	9.27231e-07	2807
CAGAAGAATCATCCTACTGAT	1	QKNHPTD	2.93002e-08	407494	CAGAAGAATCATCCTACTGAT	4	QKNHPTD	1.41383e-07	16046	CAGAAGAATCATCCTACTGAT	38	QKNHPTD	9.27231e-07	2808
AAGGATACGACGCCTTCTAAT	1	KDTTPSN	2.93002e-08	638743	AAGGATACGACGCCTTCTAAT	31	KDTTPSN	1.09572e-06	3356	AAGGATACGACGCCTTCTAAT	38	KDTTPSN	9.27231e-07	2809
GTGCAGAATTAGCCGATTGAT	1	VQN_PID	2.93002e-08	639647	GTGCAGAATTAGCCGATTGAT	19	VQN_PID	6.71569e-07	4977	GTGCAGAATTAGCCGATTGAT	38	VQN_PID	9.27231e-07	2810
AATACGAATGCGCCTCTTAGT	1	NTNAPLS	2.93002e-08	492934	AATACGAATGCGCCTCTTAGT	7	NTNAPLS	2.4742e-07	11380	AATACGAATGCGCCTCTTAGT	38	NTNAPLS	9.27231e-07	2812
CTGACTCCTACTATTGTTTCG	1	LTPTIVS	2.93002e-08	501462	CTGACTCCTACTATTGTTTCG	62	LTPTIVS	2.19144e-06	2054	CTGACTCCTACTATTGTTTCG	38	LTPTIVS	9.27231e-07	2818
ACTCGTCCTCCGCTTATTACT	1	TRPPLIT	2.93002e-08	439106	ACTCGTCCTCCGCTTATTACT	31	TRPPLIT	1.09572e-06	3328	ACTCGTCCTCCGCTTATTACT	38	TRPPLIT	9.27231e-07	2827
AATAAGCCTCATATGCTTATG	1	NKPHMLM	2.93002e-08	527010	AATAAGCCTCATATGCTTATG	40	NKPHMLM	1.41383e-06	2772	AATAAGCCTCATATGCTTATG	38	NKPHMLM	9.27231e-07	2843
TCTAGTCATTTGCAGATGGCT	4	SSHLQMA	1.17201e-07	249447	TCTAGTCATTTGCAGATGGCT	23	SSHLQMA	8.12952e-07	4316	TCTAGTCATTTGCAGATGGCT	38	SSHLQMA	9.27231e-07	2845
GGTACTGCGAAGCCTGTGCCT	2	GTAKPVP	5.86003e-08	345564	GGTACTGCGAAGCCTGTGCCT	14	GTAKPVP	4.9484e-07	6524	GGTACTGCGAAGCCTGTGCCT	38	GTAKPVP	9.27231e-07	2849
CATGATAAGATGTTGGTGACT	6	HDKMLVT	1.75801e-07	197915	CATGATAAGATGTTGGTGACT	55	HDKMLVT	1.94401e-06	2216	CATGATAAGATGTTGGTGACT	38	HDKMLVT	9.27231e-07	2851
CCGAAGATTCCTGTTGTTGGT	2	PKIPVVG	5.86003e-08	347461	CCGAAGATTCCTGTTGTTGGT	23	PKIPVVG	8.12952e-07	4180	CCGAAGATTCCTGTTGTTGGT	37	PKIPVVG	9.0283e-07	2856
CATACTAGTCATACTAATGAG	1	HTSHTNE	2.93002e-08	638984	CATACTAGTCATACTAATGAG	13	HTSHTNE	4.59494e-07	6808	CATACTAGTCATACTAATGAG	37	HTSHTNE	9.0283e-07	2867
CCGAAGATTCCTGTTGTCAGT	1	PKIPVVS	2.93002e-08	439258	CCGAAGATTCCTGTTGTCAGT	17	PKIPVVS	6.00877e-07	5350	CCGAAGATTCCTGTTGTCAGT	37	PKIPVVS	9.0283e-07	2880
AATCGTCTTACGATGGGTGAT	1	NRLTMGD	2.93002e-08	445570	AATCGTCTTACGATGGGTGAT	17	NRLTMGD	6.00877e-07	5362	AATCGTCTTACGATGGGTGAT	37	NRLTMGD	9.0283e-07	2884
GATCGTCTGCCTACTATTATG	475	DRLPTIM	1.39176e-05	11066	GATCGTCTGCCTACTATTATG	1554	DRLPTIM	5.49273e-05	999	GATCGTCTGCCTACTATTATG	37	DRLPTIM	9.0283e-07	2885
GATCTGCATCATAGTCTTGAG	1	DLHHSLE	2.93002e-08	457407	GATCTGCATCATAGTCTTGAG	2	DLHHSLE	7.06915e-08	28258	GATCTGCATCATAGTCTTGAG	37	DLHHSLE	9.0283e-07	2891
GTGGAGGATCGTCCTTATTCT	1	VEDRPYS	2.93002e-08	640629	GTGGAGGATCGTCCTTATTCT	14	VEDRPYS	4.9484e-07	6415	GTGGAGGATCGTCCTTATTCT	36	VEDRPYS	8.78429e-07	2922
TCTACTTATGAGCATCGTAAG	1	STYEHRK	2.93002e-08	641068	TCTACTTATGAGCATCGTAAG	16	STYEHRK	5.65532e-07	5733	TCTACTTATGAGCATCGTAAG	36	STYEHRK	8.78429e-07	2923
TTGCTTACGAGTCCGCCTAAT	2	LLTSPPN	5.86003e-08	319304	TTGCTTACGAGTCCGCCTAAT	8	LLTSPPN	2.82766e-07	9801	TTGCTTACGAGTCCGCCTAAT	36	LLTSPPN	8.78429e-07	2934
TCTCGGGATGTTTCTATTCCT	1	SRDVSIP	2.93002e-08	662599	TCTCGGGATGTTTCTATTCCT	7	SRDVSIP	2.4742e-07	11515	TCTCGGGATGTTTCTATTCCT	36	SRDVSIP	8.78429e-07	2936
CTGACTCCTACTATGGTTTCT	2	LTPTMVS	5.86003e-08	324216	CTGACTCCTACTATGGTTTCT	116	LTPTMVS	4.1001e-06	1562	CTGACTCCTACTATGGTTTCT	36	LTPTMVS	8.78429e-07	2942
AAGGATACGGCGCCTTTTAAT	1	KDTAPFN	2.93002e-08	679979	AAGGATACGGCGCCTTTTAAT	8	KDTAPFN	2.82766e-07	10476	AAGGATACGGCGCCTTTTAAT	36	KDTAPFN	8.78429e-07	2943
CCGAAGACTCCTGTTGTTAGT	2	PKTPVVS	5.86003e-08	326262	CCGAAGACTCCTGTTGTTAGT	11	PKTPVVS	3.88803e-07	7702	CCGAAGACTCCTGTTGTTAGT	36	PKTPVVS	8.78429e-07	2949
CATGATCGGCTTCCTCTTACG	3	HDRLPLT	8.79005e-08	287080	CATGATCGGCTTCCTCTTACG	30	HDRLPLT	1.06037e-06	3388	CATGATCGGCTTCCTCTTACG	35	HDRLPLT	8.54028e-07	2952
ACTGCTAATCATCATTTGACG	26	TANHHLT	7.61804e-07	64899	ACTGCTAATCATCATTTGACG	33	TANHHLT	1.16641e-06	3197	ACTGCTAATCATCATTTGACG	35	TANHHLT	8.54028e-07	2956
CCTACTCATGGTCCGCGTAAT	3	PTHGPRN	8.79005e-08	279499	CCTACTCATGGTCCGCGTAAT	176	PTHGPRN	6.22085e-06	1408	CCTACTCATGGTCCGCGTAAT	35	PTHGPRN	8.54028e-07	2963
AATACTACTAAGCCTATTTCT	1	NTTKPIS	2.93002e-08	649816	AATACTACTAAGCCTATTTCT	10	NTTKPIS	3.53457e-07	8488	AATACTACTAAGCCTATTTCT	35	NTTKPIS	8.54028e-07	2968
ACTCGTCCCCCGATTATTACT	1	TRPPIIT	2.93002e-08	581458	ACTCGTCCCCCGATTATTACT	17	TRPPIIT	6.00877e-07	5331	ACTCGTCCCCCGATTATTACT	35	TRPPIIT	8.54028e-07	2976
TCTTTTCAGCTTCATCCTTCT	7	SFQLHPS	2.05101e-07	183774	TCTTTTCAGCTTCATCCTTCT	60	SFQLHPS	2.12074e-06	2108	TCTTTTCAGCTTCATCCTTCT	35	SFQLHPS	8.54028e-07	2978
GCTGAGCATGCTGATGTTCTT	1	AEHADVL	2.93002e-08	429131	GCTGAGCATGCTGATGTTCTT	7	AEHADVL	2.4742e-07	10878	GCTGAGCATGCTGATGTTCTT	35	AEHADVL	8.54028e-07	2979
CTGACTCCTCCTATTGTTTCT	1	LTPPIVS	2.93002e-08	584183	CTGACTCCTCCTATTGTTTCT	95	LTPPIVS	3.35784e-06	1676	CTGACTCCTCCTATTGTTTCT	35	LTPPIVS	8.54028e-07	2981
GAGCCGCGTATTCCTGCTACC	1	EPRIPAT	2.93002e-08	436369	GAGCCGCGTATTCCTGCTACC	18	EPRIPAT	6.36223e-07	5122	GAGCCGCGTATTCCTGCTACC	35	EPRIPAT	8.54028e-07	2986
GAGTTGGGGGGTGTGAAGAGT	1	ELGGVKS	2.93002e-08	518305	GAGTTGGGGGGTGTGAAGAGT	523	ELGGVKS	1.84858e-05	1156	GAGTTGGGGGGTGTGAAGAGT	35	ELGGVKS	8.54028e-07	2989
CATGATCTGAATAGGCCTCCT	52652	HDLNRPP	0.00154271	17	CATGATCTGAATAGGCCTCCT	25333	HDLNRPP	0.000895413	216	CATGATCTGAATAGGCCTCCT	35	HDLNRPP	8.54028e-07	2990
CCTTCTTATAGTGCGCAGAAT	1	PSYSAQN	2.93002e-08	683834	CCTTCTTATAGTGCGCAGAAT	30	PSYSAQN	1.06037e-06	3487	CCTTCTTATAGTGCGCAGAAT	35	PSYSAQN	8.54028e-07	2996
TCGCATCTGCCGCATTTGTAT	15	SHLPHLY	4.39502e-07	105904	TCGCATCTGCCGCATTTGTAT	19	SHLPHLY	6.71569e-07	4930	TCGCATCTGCCGCATTTGTAT	35	SHLPHLY	8.54028e-07	2999
TCGAAGAAGACTGTTTCGGAT	2	SKKTVSD	5.86003e-08	326203	TCGAAGAAGACTGTTTCGGAT	1	SKKTVSD	3.53457e-08	66376	TCGAAGAAGACTGTTTCGGAT	35	SKKTVSD	8.54028e-07	3001
CCTCTGACGCCGATTAGTGGT	2	PLTPISG	5.86003e-08	364278	CCTCTGACGCCGATTAGTGGT	25	PLTPISG	8.83643e-07	3966	CCTCTGACGCCGATTAGTGGT	35	PLTPISG	8.54028e-07	3003
AATCAGCCTTATCCGATGGAT	2	NQPYPMD	5.86003e-08	345947	AATCAGCCTTATCCGATGGAT	5	NQPYPMD	1.76729e-07	15561	AATCAGCCTTATCCGATGGAT	35	NQPYPMD	8.54028e-07	3007
ACTCCTCCGCCTACGTTGGAT	2	TPPPTLD	5.86003e-08	365249	ACTCCTCCGCCTACGTTGGAT	15	TPPPTLD	5.30186e-07	6000	ACTCCTCCGCCTACGTTGGAT	34	TPPPTLD	8.29627e-07	3009
TAGACGAGGCTTCCTCGTGAT	4	_TRLPRD	1.17201e-07	235492	TAGACGAGGCTTCCTCGTGAT	25	_TRLPRD	8.83643e-07	3897	TAGACGAGGCTTCCTCGTGAT	34	_TRLPRD	8.29627e-07	3011
GCTGAGCATGCGGATTTTCTT	2	AEHADFL	5.86003e-08	330722	GCTGAGCATGCGGATTTTCTT	12	AEHADFL	4.24149e-07	7226	GCTGAGCATGCGGATTTTCTT	34	AEHADFL	8.29627e-07	3014
CATACGAATCCTTTTCCTCCG	1	HTNPFPP	2.93002e-08	408056	CATACGAATCCTTTTCCTCCG	19	HTNPFPP	6.71569e-07	4872	CATACGAATCCTTTTCCTCCG	34	HTNPFPP	8.29627e-07	3023
AATGTGGCGTTGCCGCAGATG	22	NVALPQM	6.44603e-07	75277	AATGTGGCGTTGCCGCAGATG	54	NVALPQM	1.90867e-06	2232	AATGTGGCGTTGCCGCAGATG	34	NVALPQM	8.29627e-07	3024
CATGATCGGCTGCATCTTACG	2	HDRLHLT	5.86003e-08	335242	CATGATCGGCTGCATCTTACG	21	HDRLHLT	7.4226e-07	4589	CATGATCGGCTGCATCTTACG	34	HDRLHLT	8.29627e-07	3028
ACGACGGGGACGCCTATTAAT	2	TTGTPIN	5.86003e-08	376806	ACGACGGGGACGCCTATTAAT	11	TTGTPIN	3.88803e-07	7896	ACGACGGGGACGCCTATTAAT	34	TTGTPIN	8.29627e-07	3036
TCTGCGGATAGTTCTTTTCCG	3	SADSSFP	8.79005e-08	283365	TCTGCGGATAGTTCTTTTCCG	9	SADSSFP	3.18112e-07	9362	TCTGCGGATAGTTCTTTTCCG	34	SADSSFP	8.29627e-07	3039
CATACGAATCCTTTTCCTACT	1	HTNPFPT	2.93002e-08	672912	CATACGAATCCTTTTCCTACT	29	HTNPFPT	1.02503e-06	3576	CATACGAATCCTTTTCCTACT	34	HTNPFPT	8.29627e-07	3048
AGTAATAGTTCTAAGTATGCT	6	SNSSKYA	1.75801e-07	211327	AGTAATAGTTCTAAGTATGCT	31	SNSSKYA	1.09572e-06	3384	AGTAATAGTTCTAAGTATGCT	34	SNSSKYA	8.29627e-07	3051
GGTACTGCGCAGCCTATGCCT	2	GTAQPMP	5.86003e-08	363474	GGTACTGCGCAGCCTATGCCT	19	GTAQPMP	6.71569e-07	4928	GGTACTGCGCAGCCTATGCCT	34	GTAQPMP	8.29627e-07	3055
CATTGGGAGGTGCTGATTTCG	1	HWEVLIS	2.93002e-08	531710	CATTGGGAGGTGCTGATTTCG	29	HWEVLIS	1.02503e-06	3585	CATTGGGAGGTGCTGATTTCG	34	HWEVLIS	8.29627e-07	3056
GTGGAGGATAGTCCTTATTCG	2	VEDSPYS	5.86003e-08	325959	GTGGAGGATAGTCCTTATTCG	14	VEDSPYS	4.9484e-07	6324	GTGGAGGATAGTCCTTATTCG	34	VEDSPYS	8.29627e-07	3057
AATACTACTACACCTATTTCT	1	NTTTPIS	2.93002e-08	610292	AATACTACTACACCTATTTCT	13	NTTTPIS	4.59494e-07	6713	AATACTACTACACCTATTTCT	34	NTTTPIS	8.29627e-07	3058
GAGACGAGGCTTACTCGTGAT	1	ETRLTRD	2.93002e-08	456680	GAGACGAGGCTTACTCGTGAT	9	ETRLTRD	3.18112e-07	9096	GAGACGAGGCTTACTCGTGAT	34	ETRLTRD	8.29627e-07	3060
ACTGCTAATCCTCATTTTACG	13	TANPHFT	3.80902e-07	119209	ACTGCTAATCCTCATTTTACG	22	TANPHFT	7.77606e-07	4422	ACTGCTAATCCTCATTTTACG	33	TANPHFT	8.05227e-07	3070
TCTGGTCATTTGCAGATAGCT	2	SGHLQIA	5.86003e-08	334176	TCTGGTCATTTGCAGATAGCT	5	SGHLQIA	1.76729e-07	14903	TCTGGTCATTTGCAGATAGCT	33	SGHLQIA	8.05227e-07	3082
CATGATAAGCTGCTGGTGACT	7	HDKLLVT	2.05101e-07	179049	CATGATAAGCTGCTGGTGACT	53	HDKLLVT	1.87332e-06	2256	CATGATAAGCTGCTGGTGACT	33	HDKLLVT	8.05227e-07	3083
TCGACTCCTATGCCTATTCAT	1	STPMPIH	2.93002e-08	569058	TCGACTCCTATGCCTATTCAT	68	STPMPIH	2.40351e-06	1961	TCGACTCCTATGCCTATTCAT	33	STPMPIH	8.05227e-07	3088
ACTCGTCCTCCGACTATTACT	1	TRPPTIT	2.93002e-08	572090	ACTCGTCCTCCGACTATTACT	29	TRPPTIT	1.02503e-06	3507	ACTCGTCCTCCGACTATTACT	33	TRPPTIT	8.05227e-07	3093
AAGGACACGACGCCTTTTAAT	1	KDTTPFN	2.93002e-08	649699	AAGGACACGACGCCTTTTAAT	2	KDTTPFN	7.06915e-08	30654	AAGGACACGACGCCTTTTAAT	33	KDTTPFN	8.05227e-07	3095
GGTACTGGTCTTCCTTATAGA	1	GTGLPYR	2.93002e-08	656542	GGTACTGGTCTTCCTTATAGA	3	GTGLPYR	1.06037e-07	22474	GGTACTGGTCTTCCTTATAGA	33	GTGLPYR	8.05227e-07	3102
TGGAGTCTGCCGATTATTCAG	3	WSLPIIQ	8.79005e-08	271371	TGGAGTCTGCCGATTATTCAG	24	WSLPIIQ	8.48297e-07	4073	TGGAGTCTGCCGATTATTCAG	33	WSLPIIQ	8.05227e-07	3103
ACTCGTCCTCCGATTATTAAT	1	TRPPIIN	2.93002e-08	516522	ACTCGTCCTCCGATTATTAAT	25	TRPPIIN	8.83643e-07	4010	ACTCGTCCTCCGATTATTAAT	33	TRPPIIN	8.05227e-07	3106
AATACGAATACGCTTCTTAGT	1	NTNTLLS	2.93002e-08	677793	AATACGAATACGCTTCTTAGT	2	NTNTLLS	7.06915e-08	32392	AATACGAATACGCTTCTTAGT	33	NTNTLLS	8.05227e-07	3111
GAGTCTAATCATCATGAGATG	1	ESNHHEM	2.93002e-08	536507	GAGTCTAATCATCATGAGATG	3	ESNHHEM	1.06037e-07	23557	GAGTCTAATCATCATGAGATG	33	ESNHHEM	8.05227e-07	3119
ACTATGTTTATTCAGAAGGAT	9	TMFIQKD	2.63701e-07	161131	ACTATGTTTATTCAGAAGGAT	35	TMFIQKD	1.2371e-06	3057	ACTATGTTTATTCAGAAGGAT	32	TMFIQKD	7.80826e-07	3121
CTGACTCCTACTATTCTTTCT	1	LTPTILS	2.93002e-08	618668	CTGACTCCTACTATTCTTTCT	71	LTPTILS	2.50955e-06	1925	CTGACTCCTACTATTCTTTCT	32	LTPTILS	7.80826e-07	3123
GAGACTAGGCTTCCTCGTGAT	1	ETRLPRD	2.93002e-08	619458	GAGACTAGGCTTCCTCGTGAT	25	ETRLPRD	8.83643e-07	3973	GAGACTAGGCTTCCTCGTGAT	32	ETRLPRD	7.80826e-07	3124
CCTTTGCCGTCTCCTCATCAT	27	PLPSPHH	7.91104e-07	63156	CCTTTGCCGTCTCCTCATCAT	17	PLPSPHH	6.00877e-07	5293	CCTTTGCCGTCTCCTCATCAT	32	PLPSPHH	7.80826e-07	3133
CGGTCTGCTAATGGTACGCCG	18	RSANGTP	5.27403e-07	89932	CGGTCTGCTAATGGTACGCCG	39	RSANGTP	1.37848e-06	2784	CGGTCTGCTAATGGTACGCCG	32	RSANGTP	7.80826e-07	3135
TCTGGCCATTTGCAGATGGCT	2	SGHLQMA	5.86003e-08	334878	TCTGGCCATTTGCAGATGGCT	9	SGHLQMA	3.18112e-07	9256	TCTGGCCATTTGCAGATGGCT	32	SGHLQMA	7.80826e-07	3146
ACTTCTCATAGTTCGATGATG	1	TSHSSMM	2.93002e-08	496454	ACTTCTCATAGTTCGATGATG	3	TSHSSMM	1.06037e-07	22276	ACTTCTCATAGTTCGATGATG	32	TSHSSMM	7.80826e-07	3151
GCTCTGAATGTTCCTATGAAT	1	ALNVPMN	2.93002e-08	505755	GCTCTGAATGTTCCTATGAAT	29	ALNVPMN	1.02503e-06	3566	GCTCTGAATGTTCCTATGAAT	32	ALNVPMN	7.80826e-07	3156
AGTGGTTCTATTCCTATTAGT	1	SGSIPIS	2.93002e-08	666964	AGTGGTTCTATTCCTATTAGT	7	SGSIPIS	2.4742e-07	11558	AGTGGTTCTATTCCTATTAGT	32	SGSIPIS	7.80826e-07	3159
AATGGTGCTACTCCGTTGACT	3	NGATPLT	8.79005e-08	305667	AATGGTGCTACTCCGTTGACT	95	NGATPLT	3.35784e-06	1680	AATGGTGCTACTCCGTTGACT	32	NGATPLT	7.80826e-07	3161
TCTGTTCATTTGCAGATGGCT	4	SVHLQMA	1.17201e-07	249233	TCTGTTCATTTGCAGATGGCT	6	SVHLQMA	2.12074e-07	13320	TCTGTTCATTTGCAGATGGCT	32	SVHLQMA	7.80826e-07	3172
CTTGGTACTAATGATCGTAGT	26	LGTNDRS	7.61804e-07	65940	CTTGGTACTAATGATCGTAGT	56	LGTNDRS	1.97936e-06	2192	CTTGGTACTAATGATCGTAGT	32	LGTNDRS	7.80826e-07	3174
CCTACTAAGTTGTTGGATCTT	1	PTKLLDL	2.93002e-08	385729	CCTACTAAGTTGTTGGATCTT	22	PTKLLDL	7.77606e-07	4322	CCTACTAAGTTGTTGGATCTT	31	PTKLLDL	7.56425e-07	3177
GTTAATCTTGTGACGCATGAT	1	VNLVTHD	2.93002e-08	544167	GTTAATCTTGTGACGCATGAT	20	VNLVTHD	7.06915e-07	4651	GTTAATCTTGTGACGCATGAT	31	VNLVTHD	7.56425e-07	3180
GGTCCTCCTCAGATTGTGACT	1	GPPQIVT	2.93002e-08	390593	GGTCCTCCTCAGATTGTGACT	98	GPPQIVT	3.46388e-06	1649	GGTCCTCCTCAGATTGTGACT	31	GPPQIVT	7.56425e-07	3181
ATGCGTGCGTTGCCGATTTCT	1	MRALPIS	2.93002e-08	396871	ATGCGTGCGTTGCCGATTTCT	8	MRALPIS	2.82766e-07	9609	ATGCGTGCGTTGCCGATTTCT	31	MRALPIS	7.56425e-07	3188
GGTTCTGCGAAGCCTATGCCT	3	GSAKPMP	8.79005e-08	289156	GGTTCTGCGAAGCCTATGCCT	23	GSAKPMP	8.12952e-07	4194	GGTTCTGCGAAGCCTATGCCT	31	GSAKPMP	7.56425e-07	3191
ACTGCTCATAGTTCTATGATG	1	TAHSSMM	2.93002e-08	638557	ACTGCTCATAGTTCTATGATG	6	TAHSSMM	2.12074e-07	12874	ACTGCTCATAGTTCTATGATG	31	TAHSSMM	7.56425e-07	3195
ACTCCTCGTCTTCCTACGGAG	1	TPRLPTE	2.93002e-08	644958	ACTCCTCGTCTTCCTACGGAG	5	TPRLPTE	1.76729e-07	14928	ACTCCTCGTCTTCCTACGGAG	31	TPRLPTE	7.56425e-07	3200
AGGATGTCTCTTCCGATGGAG	16	RMSLPME	4.68803e-07	102299	AGGATGTCTCTTCCGATGGAG	45	RMSLPME	1.59056e-06	2513	AGGATGTCTCTTCCGATGGAG	31	RMSLPME	7.56425e-07	3201
AATTCTTATAAGTCGGAGTTT	15	NSYKSEF	4.39502e-07	106752	AATTCTTATAAGTCGGAGTTT	162	NSYKSEF	5.72601e-06	1432	AATTCTTATAAGTCGGAGTTT	31	NSYKSEF	7.56425e-07	3210
AATTCTTATAAGGCGGGGTTT	18	NSYKAGF	5.27403e-07	90496	AATTCTTATAAGGCGGGGTTT	147	NSYKAGF	5.19582e-06	1466	AATTCTTATAAGGCGGGGTTT	31	NSYKAGF	7.56425e-07	3223
AGTCATACTGAGCGTGTTGGG	10	SHTERVG	2.93002e-07	143961	AGTCATACTGAGCGTGTTGGG	14	SHTERVG	4.9484e-07	6301	AGTCATACTGAGCGTGTTGGG	31	SHTERVG	7.56425e-07	3225
GAGACGAGGATTCCTCGTGAT	3	ETRIPRD	8.79005e-08	285500	GAGACGAGGATTCCTCGTGAT	17	ETRIPRD	6.00877e-07	5506	GAGACGAGGATTCCTCGTGAT	31	ETRIPRD	7.56425e-07	3234
ACGAAGTATGAGCATATTAAT	1	TKYEHIN	2.93002e-08	686468	ACGAAGTATGAGCATATTAAT	5	TKYEHIN	1.76729e-07	15505	ACGAAGTATGAGCATATTAAT	31	TKYEHIN	7.56425e-07	3235
GTGGTGCCTCGTGCGGCTGCG	7	VVPRAAA	2.05101e-07	189298	GTGGTGCCTCGTGCGGCTGCG	113	VVPRAAA	3.99407e-06	1572	GTGGTGCCTCGTGCGGCTGCG	31	VVPRAAA	7.56425e-07	3237
ATGTTGACTGGTCCTGTTGTT	1	MLTGPVV	2.93002e-08	384251	ATGTTGACTGGTCCTGTTGTT	8	MLTGPVV	2.82766e-07	9504	ATGTTGACTGGTCCTGTTGTT	30	MLTGPVV	7.32024e-07	3241
AATAATAAGCATTTTCCTACT	2	NNKHFPT	5.86003e-08	310264	AATAATAAGCATTTTCCTACT	25	NNKHFPT	8.83643e-07	3906	AATAATAAGCATTTTCCTACT	30	NNKHFPT	7.32024e-07	3246
CAGAGTACTCAGAATTCTATT	1	QSTQNSI	2.93002e-08	485828	CAGAGTACTCAGAATTCTATT	6	QSTQNSI	2.12074e-07	12888	CAGAGTACTCAGAATTCTATT	30	QSTQNSI	7.32024e-07	3259
GGTACTTTGCCTAATCTTACT	2	GTLPNLT	5.86003e-08	335122	GGTACTTTGCCTAATCTTACT	20	GTLPNLT	7.06915e-07	4789	GGTACTTTGCCTAATCTTACT	30	GTLPNLT	7.32024e-07	3266
CATGATAAGATGGTGGTGACT	2	HDKMVVT	5.86003e-08	372787	CATGATAAGATGGTGGTGACT	19	HDKMVVT	6.71569e-07	4989	CATGATAAGATGGTGGTGACT	30	HDKMVVT	7.32024e-07	3267
CTGTCTGCTAATGGTACGACG	8	LSANGTT	2.34401e-07	165664	CTGTCTGCTAATGGTACGACG	36	LSANGTT	1.27245e-06	2958	CTGTCTGCTAATGGTACGACG	30	LSANGTT	7.32024e-07	3273
GATCTGCATAATAGTCTTCAG	2	DLHNSLQ	5.86003e-08	356463	GATCTGCATAATAGTCTTCAG	9	DLHNSLQ	3.18112e-07	8941	GATCTGCATAATAGTCTTCAG	30	DLHNSLQ	7.32024e-07	3275
GTGCAGAATCATCCGATTGAT	1	VQNHPID	2.93002e-08	504977	GTGCAGAATCATCCGATTGAT	22	VQNHPID	7.77606e-07	4456	GTGCAGAATCATCCGATTGAT	30	VQNHPID	7.32024e-07	3277
GAGACGATGCTTCCTCGTGAT	1	ETMLPRD	2.93002e-08	451474	GAGACGATGCTTCCTCGTGAT	21	ETMLPRD	7.4226e-07	4544	GAGACGATGCTTCCTCGTGAT	30	ETMLPRD	7.32024e-07	3289
CATCAGCCTACTCCTGTTGAT	1	HQPTPVD	2.93002e-08	452586	CATCAGCCTACTCCTGTTGAT	9	HQPTPVD	3.18112e-07	9069	CATCAGCCTACTCCTGTTGAT	30	HQPTPVD	7.32024e-07	3290
TCTGGTCATTTGCAGATGGTT	1	SGHLQMV	2.93002e-08	686461	TCTGGTCATTTGCAGATGGTT	3	SGHLQMV	1.06037e-07	23426	TCTGGTCATTTGCAGATGGTT	30	SGHLQMV	7.32024e-07	3297
ACTTCTCCGAAGCAGATGCTT	1	TSPKQML	2.93002e-08	686730	ACTTCTCCGAAGCAGATGCTT	8	TSPKQML	2.82766e-07	10510	ACTTCTCCGAAGCAGATGCTT	30	TSPKQML	7.32024e-07	3298
CATGATAAAATGCTGGTGACT	9	HDKMLVT	2.63701e-07	158038	CATGATAAAATGCTGGTGACT	20	HDKMLVT	7.06915e-07	4833	CATGATAAAATGCTGGTGACT	30	HDKMLVT	7.32024e-07	3299
CAGCATCCGCATCCGAGTGAT	1	QHPHPSD	2.93002e-08	536756	CAGCATCCGCATCCGAGTGAT	12	QHPHPSD	4.24149e-07	7421	CAGCATCCGCATCCGAGTGAT	30	QHPHPSD	7.32024e-07	3301
AGTGGTAGTTTGTCTTGGAAT	1	SGSLSWN	2.93002e-08	614677	AGTGGTAGTTTGTCTTGGAAT	24	SGSLSWN	8.48297e-07	4102	AGTGGTAGTTTGTCTTGGAAT	30	SGSLSWN	7.32024e-07	3302
AATCAGTCTCTTCATATTCAT	2	NQSLHIH	5.86003e-08	308573	AATCAGTCTCTTCATATTCAT	29	NQSLHIH	1.02503e-06	3490	AATCAGTCTCTTCATATTCAT	29	NQSLHIH	7.07623e-07	3303
AATACGTCGATTCCTATGTCG	1	NTSIPMS	2.93002e-08	540641	AATACGTCGATTCCTATGTCG	23	NTSIPMS	8.12952e-07	4177	AATACGTCGATTCCTATGTCG	29	NTSIPMS	7.07623e-07	3306
GTGTAGGATCGTCCTTATTCG	1	V_DRPYS	2.93002e-08	464492	GTGTAGGATCGTCCTTATTCG	15	V_DRPYS	5.30186e-07	6003	GTGTAGGATCGTCCTTATTCG	29	V_DRPYS	7.07623e-07	3307
CATGATCGGATGCCTCTTACG	3	HDRMPLT	8.79005e-08	287978	CATGATCGGATGCCTCTTACG	34	HDRMPLT	1.20175e-06	3098	CATGATCGGATGCCTCTTACG	29	HDRMPLT	7.07623e-07	3311
ATTCATAATGTTCCTCATGAT	2	IHNVPHD	5.86003e-08	331600	ATTCATAATGTTCCTCATGAT	7	IHNVPHD	2.4742e-07	11269	ATTCATAATGTTCCTCATGAT	29	IHNVPHD	7.07623e-07	3320
CATGATCGGCTGCCTATTACG	3	HDRLPIT	8.79005e-08	301277	CATGATCGGCTGCCTATTACG	18	HDRLPIT	6.36223e-07	5199	CATGATCGGCTGCCTATTACG	29	HDRLPIT	7.07623e-07	3328
CCTGGTCATTTGCAGATGGCT	2	PGHLQMA	5.86003e-08	372841	CCTGGTCATTTGCAGATGGCT	4	PGHLQMA	1.41383e-07	17733	CCTGGTCATTTGCAGATGGCT	29	PGHLQMA	7.07623e-07	3335
GCTGAGCCTGCTGATTTTCTT	1	AEPADFL	2.93002e-08	422027	GCTGAGCCTGCTGATTTTCTT	4	AEPADFL	1.41383e-07	16312	GCTGAGCCTGCTGATTTTCTT	29	AEPADFL	7.07623e-07	3339
CATACTCCTGGTCCGCGTAAT	3	HTPGPRN	8.79005e-08	275461	CATACTCCTGGTCCGCGTAAT	130	HTPGPRN	4.59494e-06	1510	CATACTCCTGGTCCGCGTAAT	29	HTPGPRN	7.07623e-07	3370
AATCAGACTAAGACTGATTTT	9	NQTKTDF	2.63701e-07	154904	AATCAGACTAAGACTGATTTT	32	NQTKTDF	1.13106e-06	3268	AATCAGACTAAGACTGATTTT	29	NQTKTDF	7.07623e-07	3372
CCGAAGATTCCTTTTGTTAGT	1	PKIPFVS	2.93002e-08	686863	CCGAAGATTCCTTTTGTTAGT	9	PKIPFVS	3.18112e-07	9475	CCGAAGATTCCTTTTGTTAGT	29	PKIPFVS	7.07623e-07	3373
GTTAATATTGTGCCGCATGAT	1	VNIVPHD	2.93002e-08	390498	GTTAATATTGTGCCGCATGAT	12	VNIVPHD	4.24149e-07	6970	GTTAATATTGTGCCGCATGAT	28	VNIVPHD	6.83222e-07	3386
AGTGGGCATATTGGTGTTAGT	2	SGHIGVS	5.86003e-08	330563	AGTGGGCATATTGGTGTTAGT	2	SGHIGVS	7.06915e-08	29339	AGTGGGCATATTGGTGTTAGT	28	SGHIGVS	6.83222e-07	3391
TCTTTTCCGCTTCATCATTCT	6	SFPLHHS	1.75801e-07	203761	TCTTTTCCGCTTCATCATTCT	60	SFPLHHS	2.12074e-06	2093	TCTTTTCCGCTTCATCATTCT	28	SFPLHHS	6.83222e-07	3395
AGGAGGTCTATTCCGATGGAG	13	RRSIPME	3.80902e-07	119382	AGGAGGTCTATTCCGATGGAG	16	RRSIPME	5.65532e-07	5712	AGGAGGTCTATTCCGATGGAG	28	RRSIPME	6.83222e-07	3397
GCTGCTCCTCAGATTCATCAT	1	AAPQIHH	2.93002e-08	570914	GCTGCTCCTCAGATTCATCAT	17	AAPQIHH	6.00877e-07	5314	GCTGCTCCTCAGATTCATCAT	28	AAPQIHH	6.83222e-07	3407
TCTACTCATAATTTGTTTAGT	1	STHNLFS	2.93002e-08	652956	TCTACTCATAATTTGTTTAGT	20	STHNLFS	7.06915e-07	4795	TCTACTCATAATTTGTTTAGT	28	STHNLFS	6.83222e-07	3410
AATCGTCTTCCGATGGGCGAT	2	NRLPMGD	5.86003e-08	336912	AATCGTCTTCCGATGGGCGAT	52	NRLPMGD	1.83798e-06	2300	AATCGTCTTCCGATGGGCGAT	28	NRLPMGD	6.83222e-07	3411
AGTAATATTACGCATATTTCT	5	SNITHIS	1.46501e-07	222277	AGTAATATTACGCATATTTCT	8	SNITHIS	2.82766e-07	10438	AGTAATATTACGCATATTTCT	28	SNITHIS	6.83222e-07	3425
ACGAGGAATGCGCATTTTCCT	10	TRNAHFP	2.93002e-07	151639	ACGAGGAATGCGCATTTTCCT	12	TRNAHFP	4.24149e-07	7366	ACGAGGAATGCGCATTTTCCT	28	TRNAHFP	6.83222e-07	3427
GTTAATCTTGTGCCGCATGCT	1	VNLVPHA	2.93002e-08	678777	GTTAATCTTGTGCCGCATGCT	16	VNLVPHA	5.65532e-07	5810	GTTAATCTTGTGCCGCATGCT	28	VNLVPHA	6.83222e-07	3431
AATACTACTGCGCCTATTTCT	1	NTTAPIS	2.93002e-08	448882	AATACTACTGCGCCTATTTCT	17	NTTAPIS	6.00877e-07	5366	AATACTACTGCGCCTATTTCT	28	NTTAPIS	6.83222e-07	3434
GGTACTGCGATGCCTATGCCT	1	GTAMPMP	2.93002e-08	607459	GGTACTGCGATGCCTATGCCT	10	GTAMPMP	3.53457e-07	8310	GGTACTGCGATGCCTATGCCT	28	GTAMPMP	6.83222e-07	3437
AATTCTTATAAGGCGGATTTT	19	NSYKADF	5.56703e-07	89520	AATTCTTATAAGGCGGATTTT	132	NSYKADF	4.66564e-06	1504	AATTCTTATAAGGCGGATTTT	28	NSYKADF	6.83222e-07	3441
ACTCGTCCTCCGATGATTACT	2	TRPPMIT	5.86003e-08	364384	ACTCGTCCTCCGATGATTACT	24	TRPPMIT	8.48297e-07	4100	ACTCGTCCTCCGATGATTACT	28	TRPPMIT	6.83222e-07	3443
CCTCGGACGCCGATTAGTTGT	1	PRTPISC	2.93002e-08	384565	CCTCGGACGCCGATTAGTTGT	9	PRTPISC	3.18112e-07	8710	CCTCGGACGCCGATTAGTTGT	27	PRTPISC	6.58822e-07	3444
CCTACTAAGTTGTTGTATCTG	3	PTKLLYL	8.79005e-08	265720	CCTACTAAGTTGTTGTATCTG	18	PTKLLYL	6.36223e-07	5055	CCTACTAAGTTGTTGTATCTG	27	PTKLLYL	6.58822e-07	3445
ACTGCGCATAGTTCGATGATG	1	TAHSSMM	2.93002e-08	386761	ACTGCGCATAGTTCGATGATG	6	TAHSSMM	2.12074e-07	11804	ACTGCGCATAGTTCGATGATG	27	TAHSSMM	6.58822e-07	3446
AAGGGGGCTTCTCCTGTTGCT	1	KGASPVA	2.93002e-08	466259	AAGGGGGCTTCTCCTGTTGCT	5	KGASPVA	1.76729e-07	14610	AAGGGGGCTTCTCCTGTTGCT	27	KGASPVA	6.58822e-07	3447
AATCCTCCGAATCATTTGGCG	1	NPPNHLA	2.93002e-08	624146	AATCCTCCGAATCATTTGGCG	4	NPPNHLA	1.41383e-07	17273	AATCCTCCGAATCATTTGGCG	27	NPPNHLA	6.58822e-07	3449
TCTGGTCATTCGCAGATGGCT	2	SGHSQMA	5.86003e-08	311591	TCTGGTCATTCGCAGATGGCT	8	SGHSQMA	2.82766e-07	9605	TCTGGTCATTCGCAGATGGCT	27	SGHSQMA	6.58822e-07	3452
ACTGCCCATAGTTCGATGATG	1	TAHSSMM	2.93002e-08	630087	ACTGCCCATAGTTCGATGATG	4	TAHSSMM	1.41383e-07	17406	ACTGCCCATAGTTCGATGATG	27	TAHSSMM	6.58822e-07	3456
CATACTAATCCTTTTCCTACG	1	HTNPFPT	2.93002e-08	402600	CATACTAATCCTTTTCCTACG	27	HTNPFPT	9.54335e-07	3707	CATACTAATCCTTTTCCTACG	27	HTNPFPT	6.58822e-07	3460
CCGAAGATTCCTGTTGTTCGT	1	PKIPVVR	2.93002e-08	404442	CCGAAGATTCCTGTTGTTCGT	15	PKIPVVR	5.30186e-07	5882	CCGAAGATTCCTGTTGTTCGT	27	PKIPVVR	6.58822e-07	3462
ACTGCTCATAGTTCGATGCTG	1	TAHSSML	2.93002e-08	410299	ACTGCTCATAGTTCGATGCTG	6	TAHSSML	2.12074e-07	12043	ACTGCTCATAGTTCGATGCTG	27	TAHSSML	6.58822e-07	3466
AATACGACTACGCCTATTTCT	1	NTTTPIS	2.93002e-08	492162	AATACGACTACGCCTATTTCT	4	NTTTPIS	1.41383e-07	17720	AATACGACTACGCCTATTTCT	27	NTTTPIS	6.58822e-07	3470
GTTAATCTTGTGCCGCATAAT	2	VNLVPHN	5.86003e-08	374206	GTTAATCTTGTGCCGCATAAT	5	VNLVPHN	1.76729e-07	15032	GTTAATCTTGTGCCGCATAAT	27	VNLVPHN	6.58822e-07	3476
AATAATCAGCCGTCGTTGACT	4	NNQPSLT	1.17201e-07	246547	AATAATCAGCCGTCGTTGACT	31	NNQPSLT	1.09572e-06	3367	AATAATCAGCCGTCGTTGACT	27	NNQPSLT	6.58822e-07	3478
AATTCTTATAAGGTGGAGTTT	12	NSYKVEF	3.51602e-07	131732	AATTCTTATAAGGTGGAGTTT	124	NSYKVEF	4.38287e-06	1533	AATTCTTATAAGGTGGAGTTT	27	NSYKVEF	6.58822e-07	3480
GAGACCAATCATCATGAGATG	1	ETNHHEM	2.93002e-08	578765	GAGACCAATCATCATGAGATG	26	ETNHHEM	9.18989e-07	3814	GAGACCAATCATCATGAGATG	27	ETNHHEM	6.58822e-07	3481
TATAAGGGTGCTTCTTCGGGT	1	YKGASSG	2.93002e-08	512499	TATAAGGGTGCTTCTTCGGGT	416	YKGASSG	1.47038e-05	1199	TATAAGGGTGCTTCTTCGGGT	27	YKGASSG	6.58822e-07	3496
ACTTGTCCTCCGATTATTACT	2	TCPPIIT	5.86003e-08	341039	ACTTGTCCTCCGATTATTACT	18	TCPPIIT	6.36223e-07	5237	ACTTGTCCTCCGATTATTACT	27	TCPPIIT	6.58822e-07	3500
AATTCTTATAAGGCGGAGCTT	30	NSYKAEL	8.79005e-07	56759	AATTCTTATAAGGCGGAGCTT	145	NSYKAEL	5.12513e-06	1475	AATTCTTATAAGGCGGAGCTT	27	NSYKAEL	6.58822e-07	3504
AATACGAATAAGCCTCTTAGT	1	NTNKPLS	2.93002e-08	676774	AATACGAATAAGCCTCTTAGT	4	NTNKPLS	1.41383e-07	18352	AATACGAATAAGCCTCTTAGT	27	NTNKPLS	6.58822e-07	3505
AATAATCATCATTTTCCTACT	4	NNHHFPT	1.17201e-07	264448	AATAATCATCATTTTCCTACT	14	NNHHFPT	4.9484e-07	6513	AATAATCATCATTTTCCTACT	27	NNHHFPT	6.58822e-07	3510
AAGGTTAAGATTCCGATTACG	2	KVKIPIT	5.86003e-08	346292	AAGGTTAAGATTCCGATTACG	17	KVKIPIT	6.00877e-07	5262	AAGGTTAAGATTCCGATTACG	26	KVKIPIT	6.34421e-07	3517
AATCGTCTTCCGATGGATGAT	1	NRLPMDD	2.93002e-08	538620	AATCGTCTTCCGATGGATGAT	36	NRLPMDD	1.27245e-06	2944	AATCGTCTTCCGATGGATGAT	26	NRLPMDD	6.34421e-07	3518
CATACGAAGCAGGGTCTTAGT	1	HTKQGLS	2.93002e-08	389452	CATACGAAGCAGGGTCTTAGT	32	HTKQGLS	1.13106e-06	3231	CATACGAAGCAGGGTCTTAGT	26	HTKQGLS	6.34421e-07	3523
AGTCATACGGAGCGTGTTTGG	12	SHTERVW	3.51602e-07	130885	AGTCATACGGAGCGTGTTTGG	18	SHTERVW	6.36223e-07	5177	AGTCATACGGAGCGTGTTTGG	26	SHTERVW	6.34421e-07	3525
AATCGTATTCCGATGGGTGAT	2	NRIPMGD	5.86003e-08	367930	AATCGTATTCCGATGGGTGAT	6	NRIPMGD	2.12074e-07	12752	AATCGTATTCCGATGGGTGAT	26	NRIPMGD	6.34421e-07	3527
TCTGGTCATTTGCAGGTGGCT	2	SGHLQVA	5.86003e-08	368145	TCTGGTCATTTGCAGGTGGCT	5	SGHLQVA	1.76729e-07	14699	TCTGGTCATTTGCAGGTGGCT	26	SGHLQVA	6.34421e-07	3528
AATCGTCTTCCGATGGGTTAT	2	NRLPMGY	5.86003e-08	349361	AATCGTCTTCCGATGGGTTAT	12	NRLPMGY	4.24149e-07	6995	AATCGTCTTCCGATGGGTTAT	26	NRLPMGY	6.34421e-07	3529
GGTACGGCGAAGCCTATGCCT	1	GTAKPMP	2.93002e-08	636640	GGTACGGCGAAGCCTATGCCT	14	GTAKPMP	4.9484e-07	6402	GGTACGGCGAAGCCTATGCCT	26	GTAKPMP	6.34421e-07	3536
CATGGTGAGGTGCTGATTTCG	4	HGEVLIS	1.17201e-07	244861	CATGGTGAGGTGCTGATTTCG	34	HGEVLIS	1.20175e-06	3140	CATGGTGAGGTGCTGATTTCG	26	HGEVLIS	6.34421e-07	3538
TCGACTCATATGCCTATTCCT	3	STHMPIP	8.79005e-08	268811	TCGACTCATATGCCTATTCCT	71	STHMPIP	2.50955e-06	1920	TCGACTCATATGCCTATTCCT	26	STHMPIP	6.34421e-07	3539
AGGAGGTCTCTTACGATGGAG	11	RRSLTME	3.22302e-07	137898	AGGAGGTCTCTTACGATGGAG	26	RRSLTME	9.18989e-07	3803	AGGAGGTCTCTTACGATGGAG	26	RRSLTME	6.34421e-07	3542
GAGCTGCATCATAGTCTTCAG	3	ELHHSLQ	8.79005e-08	269281	GAGCTGCATCATAGTCTTCAG	10	ELHHSLQ	3.53457e-07	8125	GAGCTGCATCATAGTCTTCAG	26	ELHHSLQ	6.34421e-07	3545
GTGGGGGATCGTCCTTATTCG	1	VGDRPYS	2.93002e-08	412156	GTGGGGGATCGTCCTTATTCG	24	VGDRPYS	8.48297e-07	4056	GTGGGGGATCGTCCTTATTCG	26	VGDRPYS	6.34421e-07	3546
ATGAGTGCGTTGCCGATTCCT	1	MSALPIP	2.93002e-08	420403	ATGAGTGCGTTGCCGATTCCT	11	MSALPIP	3.88803e-07	7561	ATGAGTGCGTTGCCGATTCCT	26	MSALPIP	6.34421e-07	3552
CATGATCAGATGCTGGTGACT	2	HDQMLVT	5.86003e-08	375845	CATGATCAGATGCTGGTGACT	39	HDQMLVT	1.37848e-06	2815	CATGATCAGATGCTGGTGACT	26	HDQMLVT	6.34421e-07	3558
ATGTTGACTGGTCCTATTGAT	1	MLTGPID	2.93002e-08	429004	ATGTTGACTGGTCCTATTGAT	20	MLTGPID	7.06915e-07	4701	ATGTTGACTGGTCCTATTGAT	26	MLTGPID	6.34421e-07	3560
AATACTACCACGCCTATTTCT	1	NTTTPIS	2.93002e-08	597373	AATACTACCACGCCTATTTCT	7	NTTTPIS	2.4742e-07	10979	AATACTACCACGCCTATTTCT	26	NTTTPIS	6.34421e-07	3571
CCGAAGATTCCTGCTGTTAGT	1	PKIPAVS	2.93002e-08	598012	CCGAAGATTCCTGCTGTTAGT	6	PKIPAVS	2.12074e-07	12446	CCGAAGATTCCTGCTGTTAGT	26	PKIPAVS	6.34421e-07	3572
ACTATAAATAAGAATCATACG	1	TINKNHT	2.93002e-08	675198	ACTATAAATAAGAATCATACG	1	TINKNHT	3.53457e-08	95829	ACTATAAATAAGAATCATACG	26	TINKNHT	6.34421e-07	3573
CAGCTTCTTCATGGTACTAGT	1	QLLHGTS	2.93002e-08	679177	CAGCTTCTTCATGGTACTAGT	4	QLLHGTS	1.41383e-07	18405	CAGCTTCTTCATGGTACTAGT	26	QLLHGTS	6.34421e-07	3577
CATAAGACTGGGAGTATTGCT	1	HKTGSIA	2.93002e-08	603988	CATAAGACTGGGAGTATTGCT	7	HKTGSIA	2.4742e-07	11024	CATAAGACTGGGAGTATTGCT	26	HKTGSIA	6.34421e-07	3582
GCTAATTTTCCTGTGTCGAAT	2	ANFPVSN	5.86003e-08	325485	GCTAATTTTCCTGTGTCGAAT	32	ANFPVSN	1.13106e-06	3267	GCTAATTTTCCTGTGTCGAAT	26	ANFPVSN	6.34421e-07	3583
GATCAGCGTAAGACGGTTTTT	1	DQRKTVF	2.93002e-08	453475	GATCAGCGTAAGACGGTTTTT	314	DQRKTVF	1.10986e-05	1276	GATCAGCGTAAGACGGTTTTT	26	DQRKTVF	6.34421e-07	3584
GGGCCTAATACGCCTAGTGAT	1	GPNTPSD	2.93002e-08	534105	GGGCCTAATACGCCTAGTGAT	3	GPNTPSD	1.06037e-07	23487	GGGCCTAATACGCCTAGTGAT	26	GPNTPSD	6.34421e-07	3587
AATCGTCTTCCGATGGGTGGT	3	NRLPMGG	8.79005e-08	297205	AATCGTCTTCCGATGGGTGGT	10	NRLPMGG	3.53457e-07	8327	AATCGTCTTCCGATGGGTGGT	26	NRLPMGG	6.34421e-07	3588
TCGACTACTATGCCTATTCCT	1	STTMPIP	2.93002e-08	534605	TCGACTACTATGCCTATTCCT	17	STTMPIP	6.00877e-07	5521	TCGACTACTATGCCTATTCCT	26	STTMPIP	6.34421e-07	3590
AGTAATAATATTAGTATTTCT	3	SNNISIS	8.79005e-08	286617	AGTAATAATATTAGTATTTCT	15	SNNISIS	5.30186e-07	6153	AGTAATAATATTAGTATTTCT	26	SNNISIS	6.34421e-07	3592
GGTACTGCGAAGCCTAAGCCT	1	GTAKPKP	2.93002e-08	691035	GGTACTGCGAAGCCTAAGCCT	18	GTAKPKP	6.36223e-07	5259	GGTACTGCGAAGCCTAAGCCT	26	GTAKPKP	6.34421e-07	3593
GATCTGCATCATAGTATTCAG	1	DLHHSIQ	2.93002e-08	460458	GATCTGCATCATAGTATTCAG	53	DLHHSIQ	1.87332e-06	2264	GATCTGCATCATAGTATTCAG	26	DLHHSIQ	6.34421e-07	3594
GTGGAGTATCGTCCTTATTCG	1	VEYRPYS	2.93002e-08	617032	GTGGAGTATCGTCCTTATTCG	11	VEYRPYS	3.88803e-07	7730	GTGGAGTATCGTCCTTATTCG	25	VEYRPYS	6.1002e-07	3597
GATCTGCATCATAGTCCTCAG	3	DLHHSPQ	8.79005e-08	265775	GATCTGCATCATAGTCCTCAG	12	DLHHSPQ	4.24149e-07	6959	GATCTGCATCATAGTCCTCAG	25	DLHHSPQ	6.1002e-07	3599
AGTAATAGTTATCAGTATGCT	4	SNSYQYA	1.17201e-07	243403	AGTAATAGTTATCAGTATGCT	16	SNSYQYA	5.65532e-07	5681	AGTAATAGTTATCAGTATGCT	25	SNSYQYA	6.1002e-07	3604
GTGCAGAACTATCCGATTGAT	1	VQNYPID	2.93002e-08	623902	GTGCAGAACTATCCGATTGAT	4	VQNYPID	1.41383e-07	17268	GTGCAGAACTATCCGATTGAT	25	VQNYPID	6.1002e-07	3606
CATTCGAATACTTCTTCGCGT	8	HSNTSSR	2.34401e-07	174892	CATTCGAATACTTCTTCGCGT	34	HSNTSSR	1.20175e-06	3135	CATTCGAATACTTCTTCGCGT	25	HSNTSSR	6.1002e-07	3614
CGTACTAAGTTGTTGGATCTG	1	RTKLLDL	2.93002e-08	559179	CGTACTAAGTTGTTGGATCTG	1	RTKLLDL	3.53457e-08	43133	CGTACTAAGTTGTTGGATCTG	25	RTKLLDL	6.1002e-07	3616
TCGTCGGGTCATCACATGCAG	1	SSGHHMQ	2.93002e-08	485616	TCGTCGGGTCATCACATGCAG	3	SSGHHMQ	1.06037e-07	21933	TCGTCGGGTCATCACATGCAG	25	SSGHHMQ	6.1002e-07	3620
TCTCATCTGCCGCATTTGTCT	6	SHLPHLS	1.75801e-07	194991	TCTCATCTGCCGCATTTGTCT	14	SHLPHLS	4.9484e-07	6224	TCTCATCTGCCGCATTTGTCT	25	SHLPHLS	6.1002e-07	3624
CATAATGCTCATGGTAGTAGT	23	HNAHGSS	6.73904e-07	72398	CATAATGCTCATGGTAGTAGT	50	HNAHGSS	1.76729e-06	2338	CATAATGCTCATGGTAGTAGT	25	HNAHGSS	6.1002e-07	3630
AATGTTGCGTTGCCGCCGATG	22	NVALPPM	6.44603e-07	75366	AATGTTGCGTTGCCGCCGATG	56	NVALPPM	1.97936e-06	2186	AATGTTGCGTTGCCGCCGATG	25	NVALPPM	6.1002e-07	3631
ACTCGTCCTCTGATTATTACT	2	TRPLIIT	5.86003e-08	317733	ACTCGTCCTCTGATTATTACT	22	TRPLIIT	7.77606e-07	4358	ACTCGTCCTCTGATTATTACT	25	TRPLIIT	6.1002e-07	3635
ACTCGTCCTCCGATTATTGCT	1	TRPPIIA	2.93002e-08	507158	ACTCGTCCTCCGATTATTGCT	24	TRPPIIA	8.48297e-07	4146	ACTCGTCCTCCGATTATTGCT	25	TRPPIIA	6.1002e-07	3643
GAGCCGCGTATTCCTCCTACT	1	EPRIPPT	2.93002e-08	512180	GAGCCGCGTATTCCTCCTACT	6	EPRIPPT	2.12074e-07	13168	GAGCCGCGTATTCCTCCTACT	25	EPRIPPT	6.1002e-07	3654
ACTGTTCATCCTAATTCTTCG	1	TVHPNSS	2.93002e-08	446562	ACTGTTCATCCTAATTCTTCG	67	TVHPNSS	2.36816e-06	1976	ACTGTTCATCCTAATTCTTCG	25	TVHPNSS	6.1002e-07	3668
CGGCCTAATAAGCCTAGTGAT	2	RPNKPSD	5.86003e-08	342768	CGGCCTAATAAGCCTAGTGAT	4	RPNKPSD	1.41383e-07	18381	CGGCCTAATAAGCCTAGTGAT	25	RPNKPSD	6.1002e-07	3670
GCGGGTACTACGCTGATTATG	1	AGTTLIM	2.93002e-08	450396	GCGGGTACTACGCTGATTATG	5	AGTTLIM	1.76729e-07	14387	GCGGGTACTACGCTGATTATG	25	AGTTLIM	6.1002e-07	3673
CCTGATAAGATGCTGGTGACT	13	PDKMLVT	3.80902e-07	120603	CCTGATAAGATGCTGGTGACT	33	PDKMLVT	1.16641e-06	3224	CCTGATAAGATGCTGGTGACT	25	PDKMLVT	6.1002e-07	3676
CGGCCTGAGTATTGGACGTCG	2	RPEYWTS	5.86003e-08	325629	CGGCCTGAGTATTGGACGTCG	29	RPEYWTS	1.02503e-06	3535	CGGCCTGAGTATTGGACGTCG	25	RPEYWTS	6.1002e-07	3678
ATTCATCATGTACCGGCTGAT	2	IHHVPAD	5.86003e-08	345059	ATTCATCATGTACCGGCTGAT	8	IHHVPAD	2.82766e-07	10519	ATTCATCATGTACCGGCTGAT	25	IHHVPAD	6.1002e-07	3683
AATCCTCCACATCATTTGGCG	1	NPPHHLA	2.93002e-08	458255	AATCCTCCACATCATTTGGCG	2	NPPHHLA	7.06915e-08	28316	AATCCTCCACATCATTTGGCG	25	NPPHHLA	6.1002e-07	3685
TATAAGGGTGCTTCTCCGGAT	1	YKGASPD	2.93002e-08	536608	TATAAGGGTGCTTCTCCGGAT	275	YKGASPD	9.72007e-06	1304	TATAAGGGTGCTTCTCCGGAT	25	YKGASPD	6.1002e-07	3690
ATGGGTACGCATTGGATTCCG	33	MGTHWIP	9.66905e-07	51940	ATGGGTACGCATTGGATTCCG	126	MGTHWIP	4.45356e-06	1525	ATGGGTACGCATTGGATTCCG	24	MGTHWIP	5.85619e-07	3701
CATACCAGTCATACTAATGCG	1	HTSHTNA	2.93002e-08	630574	CATACCAGTCATACTAATGCG	13	HTSHTNA	4.59494e-07	6772	CATACCAGTCATACTAATGCG	24	HTSHTNA	5.85619e-07	3710
GGGAGTAATTATGATTATCCT	1	GSNYDYP	2.93002e-08	477695	GGGAGTAATTATGATTATCCT	2	GSNYDYP	7.06915e-08	29548	GGGAGTAATTATGATTATCCT	24	GSNYDYP	5.85619e-07	3711
CGTAATTCTAGTACTCATTCT	32	RNSSTHS	9.37605e-07	53166	CGTAATTCTAGTACTCATTCT	46	RNSSTHS	1.6259e-06	2492	CGTAATTCTAGTACTCATTCT	24	RNSSTHS	5.85619e-07	3713
AATCTTCATGGTAAGCATGAG	10	NLHGKHE	2.93002e-07	142712	AATCTTCATGGTAAGCATGAG	36	NLHGKHE	1.27245e-06	2951	AATCTTCATGGTAAGCATGAG	24	NLHGKHE	5.85619e-07	3721
GGGCCGTTGCCGCTTGTGACT	1	GPLPLVT	2.93002e-08	640719	GGGCCGTTGCCGCTTGTGACT	16	GPLPLVT	5.65532e-07	5732	GGGCCGTTGCCGCTTGTGACT	24	GPLPLVT	5.85619e-07	3723
GGTCATCCTCCGATTGTGACT	3	GHPPIVT	8.79005e-08	271104	GGTCATCCTCCGATTGTGACT	79	GHPPIVT	2.79231e-06	1806	GGTCATCCTCCGATTGTGACT	24	GHPPIVT	5.85619e-07	3750
TCGACTCCTATTCCTATTCCT	5	STPIPIP	1.46501e-07	226737	TCGACTCCTATTCCTATTCCT	22	STPIPIP	7.77606e-07	4362	TCGACTCCTATTCCTATTCCT	24	STPIPIP	5.85619e-07	3751
ACTCGTCCTCCGATTACTACT	1	TRPPITT	2.93002e-08	425478	ACTCGTCCTCCGATTACTACT	30	TRPPITT	1.06037e-06	3421	ACTCGTCCTCCGATTACTACT	24	TRPPITT	5.85619e-07	3752
CATACGAATCTTTTTCCTACG	1	HTNLFPT	2.93002e-08	520103	CATACGAATCTTTTTCCTACG	2	HTNLFPT	7.06915e-08	32141	CATACGAATCTTTTTCCTACG	24	HTNLFPT	5.85619e-07	3776
GTGGAGAATTATCCGATTGAT	1	VENYPID	2.93002e-08	523140	GTGGAGAATTATCCGATTGAT	7	VENYPID	2.4742e-07	11649	GTGGAGAATTATCCGATTGAT	24	VENYPID	5.85619e-07	3779
AATTATTATAAGGCGGAGTTT	16	NYYKAEF	4.68803e-07	101525	AATTATTATAAGGCGGAGTTT	182	NYYKAEF	6.43292e-06	1401	AATTATTATAAGGCGGAGTTT	24	NYYKAEF	5.85619e-07	3781
AATAAGCCTCCTATGCTTATT	1	NKPPMLI	2.93002e-08	601001	AATAAGCCTCCTATGCTTATT	20	NKPPMLI	7.06915e-07	4728	AATAAGCCTCCTATGCTTATT	24	NKPPMLI	5.85619e-07	3782
AATGTGGCGTTGCAGCCGATG	20	NVALQPM	5.86003e-07	83411	AATGTGGCGTTGCAGCCGATG	62	NVALQPM	2.19144e-06	2058	AATGTGGCGTTGCAGCCGATG	24	NVALQPM	5.85619e-07	3786
AATACGCCGCTTCCTATGTCG	1	NTPLPMS	2.93002e-08	530591	AATACGCCGCTTCCTATGTCG	8	NTPLPMS	2.82766e-07	10503	AATACGCCGCTTCCTATGTCG	24	NTPLPMS	5.85619e-07	3793
CATACTAGTCATACTAATGCA	3	HTSHTNA	8.79005e-08	308443	CATACTAGTCATACTAATGCA	15	HTSHTNA	5.30186e-07	6158	CATACTAGTCATACTAATGCA	24	HTSHTNA	5.85619e-07	3806
CTTGTGAATGTGACTACGAGT	1	LVNVTTS	2.93002e-08	615759	CTTGTGAATGTGACTACGAGT	6	LVNVTTS	2.12074e-07	12628	CTTGTGAATGTGACTACGAGT	23	LVNVTTS	5.61218e-07	3808
ACTTCTCCGAATCAGATGCTG	1	TSPNQML	2.93002e-08	540626	ACTTCTCCGAATCAGATGCTG	9	TSPNQML	3.18112e-07	8722	ACTTCTCCGAATCAGATGCTG	23	TSPNQML	5.61218e-07	3810
ACTCGTCCTCCGATTATTACG	1	TRPPIIT	2.93002e-08	467113	ACTCGTCCTCCGATTATTACG	11	TRPPIIT	3.88803e-07	7735	ACTCGTCCTCCGATTATTACG	23	TRPPIIT	5.61218e-07	3812
CCTTTGCCGTCGCCTAATCAT	20	PLPSPNH	5.86003e-07	83630	CCTTTGCCGTCGCCTAATCAT	10	PLPSPNH	3.53457e-07	8035	CCTTTGCCGTCGCCTAATCAT	23	PLPSPNH	5.61218e-07	3813
ACGTCTACTACTCCTAAGTAT	1	TSTTPKY	2.93002e-08	544207	ACGTCTACTACTCCTAAGTAT	8	TSTTPKY	2.82766e-07	9553	ACGTCTACTACTCCTAAGTAT	23	TSTTPKY	5.61218e-07	3814
CATGATATGATGCTGGTGACT	2	HDMMLVT	5.86003e-08	366686	CATGATATGATGCTGGTGACT	11	HDMMLVT	3.88803e-07	7740	CATGATATGATGCTGGTGACT	23	HDMMLVT	5.61218e-07	3815
CGGTCTGCTAATTGTACGACG	9	RSANCTT	2.63701e-07	161348	CGGTCTGCTAATTGTACGACG	35	RSANCTT	1.2371e-06	3060	CGGTCTGCTAATTGTACGACG	23	RSANCTT	5.61218e-07	3820
TCTGCTCATTTGCAGATGGCT	1	SAHLQMA	2.93002e-08	476815	TCTGCTCATTTGCAGATGGCT	2	SAHLQMA	7.06915e-08	29491	TCTGCTCATTTGCAGATGGCT	23	SAHLQMA	5.61218e-07	3831
AATGTGGCGTTGTCGCCGATG	9	NVALSPM	2.63701e-07	155804	AATGTGGCGTTGTCGCCGATG	35	NVALSPM	1.2371e-06	3064	AATGTGGCGTTGTCGCCGATG	23	NVALSPM	5.61218e-07	3832
ACCCGTCCTCCGATTATTACT	2	TRPPIIT	5.86003e-08	350553	ACCCGTCCTCCGATTATTACT	31	TRPPIIT	1.09572e-06	3310	ACCCGTCCTCCGATTATTACT	23	TRPPIIT	5.61218e-07	3834
ACTGCTAATCCTAATTTGACG	10	TANPNLT	2.93002e-07	145382	ACTGCTAATCCTAATTTGACG	21	TANPNLT	7.4226e-07	4584	ACTGCTAATCCTAATTTGACG	23	TANPNLT	5.61218e-07	3844
ACGCATCTGCCGCATTTGTCT	3	THLPHLS	8.79005e-08	279959	ACGCATCTGCCGCATTTGTCT	13	THLPHLS	4.59494e-07	6814	ACGCATCTGCCGCATTTGTCT	23	THLPHLS	5.61218e-07	3846
CTTCATCAGATTTCTGGTGCG	1	LHQISGA	2.93002e-08	646190	CTTCATCAGATTTCTGGTGCG	11	LHQISGA	3.88803e-07	7832	CTTCATCAGATTTCTGGTGCG	23	LHQISGA	5.61218e-07	3849
TGGCATAAGCCTATGCCTCTT	7	WHKPMPL	2.05101e-07	183950	TGGCATAAGCCTATGCCTCTT	72	WHKPMPL	2.54489e-06	1910	TGGCATAAGCCTATGCCTCTT	23	WHKPMPL	5.61218e-07	3866
ACTTCTCATGTGATGATGGCT	1	TSHVMMA	2.93002e-08	679427	ACTTCTCATGTGATGATGGCT	12	TSHVMMA	4.24149e-07	7378	ACTTCTCATGTGATGATGGCT	23	TSHVMMA	5.61218e-07	3888
GGGACTTTTCCTAATCTTACT	2	GTFPNLT	5.86003e-08	325235	GGGACTTTTCCTAATCTTACT	5	GTFPNLT	1.76729e-07	14413	GGGACTTTTCCTAATCTTACT	23	GTFPNLT	5.61218e-07	3894
AATCATCAGCCTTCGTTGACT	4	NHQPSLT	1.17201e-07	257429	AATCATCAGCCTTCGTTGACT	45	NHQPSLT	1.59056e-06	2522	AATCATCAGCCTTCGTTGACT	23	NHQPSLT	5.61218e-07	3896
TCTGGTCATTTGCAGCTGGCT	2	SGHLQLA	5.86003e-08	364635	TCTGGTCATTTGCAGCTGGCT	4	SGHLQLA	1.41383e-07	17064	TCTGGTCATTTGCAGCTGGCT	23	SGHLQLA	5.61218e-07	3900
TTGGAGATTACTACGGTTAGT	2	LEITTVS	5.86003e-08	330592	TTGGAGATTACTACGGTTAGT	7	LEITTVS	2.4742e-07	11230	TTGGAGATTACTACGGTTAGT	22	LEITTVS	5.36818e-07	3925
AATTCTTATAAGGCGGAGATT	17	NSYKAEI	4.98103e-07	95611	AATTCTTATAAGGCGGAGATT	87	NSYKAEI	3.07508e-06	1743	AATTCTTATAAGGCGGAGATT	22	NSYKAEI	5.36818e-07	3926
CTGACTCCTACTATTGGTTCT	2	LTPTIGS	5.86003e-08	330864	CTGACTCCTACTATTGGTTCT	34	LTPTIGS	1.20175e-06	3133	CTGACTCCTACTATTGGTTCT	22	LTPTIGS	5.36818e-07	3930
CATACTAGTCATACTAATTCG	1	HTSHTNS	2.93002e-08	552718	CATACTAGTCATACTAATTCG	9	HTSHTNS	3.18112e-07	8788	CATACTAGTCATACTAATTCG	22	HTSHTNS	5.36818e-07	3931
AGGAGGTATCTTCCGATGGAG	8	RRYLPME	2.34401e-07	164826	AGGAGGTATCTTCCGATGGAG	17	RRYLPME	6.00877e-07	5291	AGGAGGTATCTTCCGATGGAG	22	RRYLPME	5.36818e-07	3936
ATGGGTACGCATGGGATTCAG	12	MGTHGIQ	3.51602e-07	127109	ATGGGTACGCATGGGATTCAG	89	MGTHGIQ	3.14577e-06	1724	ATGGGTACGCATGGGATTCAG	22	MGTHGIQ	5.36818e-07	3939
TAGCATCTGCCGCATTTGTCT	6	_HLPHLS	1.75801e-07	208563	TAGCATCTGCCGCATTTGTCT	14	_HLPHLS	4.9484e-07	6398	TAGCATCTGCCGCATTTGTCT	22	_HLPHLS	5.36818e-07	3940
TCTGGTCATCTGCAGATGGCT	1	SGHLQMA	2.93002e-08	639423	TCTGGTCATCTGCAGATGGCT	3	SGHLQMA	1.06037e-07	21922	TCTGGTCATCTGCAGATGGCT	22	SGHLQMA	5.36818e-07	3943
GGTATTCCTCCTGGGGATGGG	2	GIPPGDG	5.86003e-08	371892	GGTATTCCTCCTGGGGATGGG	22	GIPPGDG	7.77606e-07	4436	GGTATTCCTCCTGGGGATGGG	22	GIPPGDG	5.36818e-07	3947
CCTTTGCCGTCGACTCATCAT	30	PLPSTHH	8.79005e-07	57471	CCTTTGCCGTCGACTCATCAT	3	PLPSTHH	1.06037e-07	22104	CCTTTGCCGTCGACTCATCAT	22	PLPSTHH	5.36818e-07	3951
AATTCTTATAAGGCGGCGTTT	10	NSYKAAF	2.93002e-07	145594	AATTCTTATAAGGCGGCGTTT	124	NSYKAAF	4.38287e-06	1532	AATTCTTATAAGGCGGCGTTT	22	NSYKAAF	5.36818e-07	3957
AGTGGTAGTGTGTGTTGGAAT	1	SGSVCWN	2.93002e-08	503402	AGTGGTAGTGTGTGTTGGAAT	11	SGSVCWN	3.88803e-07	7876	AGTGGTAGTGTGTGTTGGAAT	22	SGSVCWN	5.36818e-07	3962
GATCTGCATCATAGGCTTCAG	1	DLHHRLQ	2.93002e-08	658893	GATCTGCATCATAGGCTTCAG	6	DLHHRLQ	2.12074e-07	13075	GATCTGCATCATAGGCTTCAG	22	DLHHRLQ	5.36818e-07	3968
CCTTTGCAGTCGCCTCATCAT	26	PLQSPHH	7.61804e-07	66411	CCTTTGCAGTCGCCTCATCAT	10	PLQSPHH	3.53457e-07	8560	CCTTTGCAGTCGCCTCATCAT	22	PLQSPHH	5.36818e-07	3974
AATACTACTACGCCTAATTCT	1	NTTTPNS	2.93002e-08	663880	AATACTACTACGCCTAATTCT	6	NTTTPNS	2.12074e-07	13135	AATACTACTACGCCTAATTCT	22	NTTTPNS	5.36818e-07	3976
CGTACTGGTCTTCCTTATAGT	1	RTGLPYS	2.93002e-08	435066	CGTACTGGTCTTCCTTATAGT	5	RTGLPYS	1.76729e-07	14196	CGTACTGGTCTTCCTTATAGT	22	RTGLPYS	5.36818e-07	3980
GAGACTAATCATCATGAGACG	1	ETNHHET	2.93002e-08	594132	GAGACTAATCATCATGAGACG	5	ETNHHET	1.76729e-07	14263	GAGACTAATCATCATGAGACG	22	ETNHHET	5.36818e-07	3983
CAGCAGCCTACTCCTTTTGAT	1	QQPTPFD	2.93002e-08	440615	CAGCAGCCTACTCCTTTTGAT	5	QQPTPFD	1.76729e-07	14267	CAGCAGCCTACTCCTTTTGAT	22	QQPTPFD	5.36818e-07	3984
GCTAATCAGCATGGTCATGCT	52	ANQHGHA	1.52361e-06	34833	GCTAATCAGCATGGTCATGCT	175	ANQHGHA	6.1855e-06	1409	GCTAATCAGCATGGTCATGCT	22	ANQHGHA	5.36818e-07	3985
GATGTGCATCATAGTCTTCAG	2	DVHHSLQ	5.86003e-08	342929	GATGTGCATCATAGTCTTCAG	2	DVHHSLQ	7.06915e-08	32442	GATGTGCATCATAGTCTTCAG	22	DVHHSLQ	5.36818e-07	3993
CCTACTAAGTTGTTGGCTCTG	1	PTKLLAL	2.93002e-08	526073	CCTACTAAGTTGTTGGCTCTG	8	PTKLLAL	2.82766e-07	10478	CCTACTAAGTTGTTGGCTCTG	22	PTKLLAL	5.36818e-07	3996
GATCTGCATCATAGTCTGCAG	1	DLHHSLQ	2.93002e-08	604695	GATCTGCATCATAGTCTGCAG	11	DLHHSLQ	3.88803e-07	7681	GATCTGCATCATAGTCTGCAG	22	DLHHSLQ	5.36818e-07	3997
CATACTAGTCATACCAATGCG	2	HTSHTNA	5.86003e-08	381293	CATACTAGTCATACCAATGCG	6	HTSHTNA	2.12074e-07	13318	CATACTAGTCATACCAATGCG	22	HTSHTNA	5.36818e-07	3998
GTGCATAAGCCTATGCCTCTT	1	VHKPMPL	2.93002e-08	453404	GTGCATAAGCCTATGCCTCTT	29	VHKPMPL	1.02503e-06	3532	GTGCATAAGCCTATGCCTCTT	22	VHKPMPL	5.36818e-07	4001
CCTTTGCCGTAGCCTCATCAT	18	PLP_PHH	5.27403e-07	92871	CCTTTGCCGTAGCCTCATCAT	4	PLP_PHH	1.41383e-07	16946	CCTTTGCCGTAGCCTCATCAT	22	PLP_PHH	5.36818e-07	4003
AATGTGTCGTTGCCGCCGATG	8	NVSLPPM	2.34401e-07	170735	AATGTGTCGTTGCCGCCGATG	7	NVSLPPM	2.4742e-07	11757	AATGTGTCGTTGCCGCCGATG	22	NVSLPPM	5.36818e-07	4009
TCGGGTCATTTGCAGATGGCT	2	SGHLQMA	5.86003e-08	327115	TCGGGTCATTTGCAGATGGCT	9	SGHLQMA	3.18112e-07	9116	TCGGGTCATTTGCAGATGGCT	22	SGHLQMA	5.36818e-07	4014
AATGTGGCGTTGCCGCCGATT	12	NVALPPI	3.51602e-07	126570	AATGTGGCGTTGCCGCCGATT	28	NVALPPI	9.8968e-07	3647	AATGTGGCGTTGCCGCCGATT	22	NVALPPI	5.36818e-07	4015
CTTCATCAGATTTCTGGGGAG	1	LHQISGE	2.93002e-08	388144	CTTCATCAGATTTCTGGGGAG	13	LHQISGE	4.59494e-07	6543	CTTCATCAGATTTCTGGGGAG	21	LHQISGE	5.12417e-07	4022
GGTACTCCTCCGATTGTGACT	1	GTPPIVT	2.93002e-08	547295	GGTACTCCTCCGATTGTGACT	38	GTPPIVT	1.34314e-06	2832	GGTACTCCTCCGATTGTGACT	21	GTPPIVT	5.12417e-07	4028
AGTGGTAATATTGGTGTTAGT	4	SGNIGVS	1.17201e-07	251298	AGTGGTAATATTGGTGTTAGT	5	SGNIGVS	1.76729e-07	13573	AGTGGTAATATTGGTGTTAGT	21	SGNIGVS	5.12417e-07	4029
CCTACTAAGTTGTTGGAGCTG	2	PTKLLEL	5.86003e-08	330221	CCTACTAAGTTGTTGGAGCTG	8	PTKLLEL	2.82766e-07	10096	CCTACTAAGTTGTTGGAGCTG	21	PTKLLEL	5.12417e-07	4033
TCTCGGTATGTTCCTATTCCT	2	SRYVPIP	5.86003e-08	349689	TCTCGGTATGTTCCTATTCCT	1	SRYVPIP	3.53457e-08	39891	TCTCGGTATGTTCCTATTCCT	21	SRYVPIP	5.12417e-07	4037
CATACTAGGCATACTAATGCG	1	HTRHTNA	2.93002e-08	631961	CATACTAGGCATACTAATGCG	20	HTRHTNA	7.06915e-07	4766	CATACTAGGCATACTAATGCG	21	HTRHTNA	5.12417e-07	4038
ACTCATCCTGCGACGCTGCCG	5	THPATLP	1.46501e-07	224936	ACTCATCCTGCGACGCTGCCG	29	THPATLP	1.02503e-06	3502	ACTCATCCTGCGACGCTGCCG	21	THPATLP	5.12417e-07	4039
TCGCATCTGCCGCATATGTCT	1	SHLPHMS	2.93002e-08	403043	TCGCATCTGCCGCATATGTCT	3	SHLPHMS	1.06037e-07	19252	TCGCATCTGCCGCATATGTCT	21	SHLPHMS	5.12417e-07	4041
GAGAATAGTCATCATCTGTGT	16	ENSHHLC	4.68803e-07	100764	GAGAATAGTCATCATCTGTGT	16	ENSHHLC	5.65532e-07	5716	GAGAATAGTCATCATCTGTGT	21	ENSHHLC	5.12417e-07	4044
ATTCATAATGTGCATCATGAT	2	IHNVHHD	5.86003e-08	370061	ATTCATAATGTGCATCATGAT	13	IHNVHHD	4.59494e-07	6796	ATTCATAATGTGCATCATGAT	21	IHNVHHD	5.12417e-07	4045
AATCGTCTTCCGCTGGGTGAT	2	NRLPLGD	5.86003e-08	370073	AATCGTCTTCCGCTGGGTGAT	7	NRLPLGD	2.4742e-07	11294	AATCGTCTTCCGCTGGGTGAT	21	NRLPLGD	5.12417e-07	4046
GTTAATCTTGCGCCGCATGAT	1	VNLAPHD	2.93002e-08	636256	GTTAATCTTGCGCCGCATGAT	9	VNLAPHD	3.18112e-07	9211	GTTAATCTTGCGCCGCATGAT	21	VNLAPHD	5.12417e-07	4047
AGTGCTTCGATTCCTATTAGT	1	SASIPIS	2.93002e-08	405844	AGTGCTTCGATTCCTATTAGT	1	SASIPIS	3.53457e-08	43373	AGTGCTTCGATTCCTATTAGT	21	SASIPIS	5.12417e-07	4048
TCTGGTCAGTTGCAGATGGCT	1	SGQLQMA	2.93002e-08	559851	TCTGGTCAGTTGCAGATGGCT	8	SGQLQMA	2.82766e-07	9655	TCTGGTCAGTTGCAGATGGCT	21	SGQLQMA	5.12417e-07	4049
TTGCATCTGCCGCATTTGTCT	6	LHLPHLS	1.75801e-07	199504	TTGCATCTGCCGCATTTGTCT	17	LHLPHLS	6.00877e-07	5424	TTGCATCTGCCGCATTTGTCT	21	LHLPHLS	5.12417e-07	4055
ACTCGTCCTCCGATTATTCCT	2	TRPPIIP	5.86003e-08	315087	ACTCGTCCTCCGATTATTCCT	15	TRPPIIP	5.30186e-07	5892	ACTCGTCCTCCGATTATTCCT	21	TRPPIIP	5.12417e-07	4057
CAGCCTCTTAATGGTACTAGT	4	QPLNGTS	1.17201e-07	238106	CAGCCTCTTAATGGTACTAGT	14	QPLNGTS	4.9484e-07	6229	CAGCCTCTTAATGGTACTAGT	21	QPLNGTS	5.12417e-07	4061
ACGCATTCTGCTCATGCTATT	5	THSAHAI	1.46501e-07	214098	ACGCATTCTGCTCATGCTATT	30	THSAHAI	1.06037e-06	3409	ACGCATTCTGCTCATGCTATT	21	THSAHAI	5.12417e-07	4062
AGTACTCCTCATACGAAGGTG	2717	STPHTKV	7.96085e-05	2351	AGTACTCCTCATACGAAGGTG	11776	STPHTKV	0.000416231	464	AGTACTCCTCATACGAAGGTG	21	STPHTKV	5.12417e-07	4064
GAGACGAGTCTTCCTCGTGAT	2	ETSLPRD	5.86003e-08	373132	GAGACGAGTCTTCCTCGTGAT	17	ETSLPRD	6.00877e-07	5438	GAGACGAGTCTTCCTCGTGAT	21	ETSLPRD	5.12417e-07	4070
AGGAGGTCTCTTCCGATGGGG	8	RRSLPMG	2.34401e-07	175828	AGGAGGTCTCTTCCGATGGGG	30	RRSLPMG	1.06037e-06	3466	AGGAGGTCTCTTCCGATGGGG	21	RRSLPMG	5.12417e-07	4076
AATCCTTATAAGGCGGAGTTT	15	NPYKAEF	4.39502e-07	105446	AATCCTTATAAGGCGGAGTTT	92	NPYKAEF	3.25181e-06	1701	AATCCTTATAAGGCGGAGTTT	21	NPYKAEF	5.12417e-07	4086
GTGGAGGATCGTCCTCATTCG	1	VEDRPHS	2.93002e-08	586097	GTGGAGGATCGTCCTCATTCG	3	VEDRPHS	1.06037e-07	20219	GTGGAGGATCGTCCTCATTCG	21	VEDRPHS	5.12417e-07	4087
AATCATCAGCCGTAGTTGACT	2	NHQP_LT	5.86003e-08	321555	AATCATCAGCCGTAGTTGACT	37	NHQP_LT	1.30779e-06	2907	AATCATCAGCCGTAGTTGACT	21	NHQP_LT	5.12417e-07	4096
ACTACTAAGTTGTTGGATCTG	3	TTKLLDL	8.79005e-08	283556	ACTACTAAGTTGTTGGATCTG	48	TTKLLDL	1.69659e-06	2426	ACTACTAAGTTGTTGGATCTG	21	TTKLLDL	5.12417e-07	4097
GGTACTGGTCTTCCTTATTGT	2	GTGLPYC	5.86003e-08	322933	GGTACTGGTCTTCCTTATTGT	2	GTGLPYC	7.06915e-08	27347	GGTACTGGTCTTCCTTATTGT	21	GTGLPYC	5.12417e-07	4104
CCTCGGACGCAGATTAGTGGT	1	PRTQISG	2.93002e-08	528099	CCTCGGACGCAGATTAGTGGT	18	PRTQISG	6.36223e-07	5250	CCTCGGACGCAGATTAGTGGT	21	PRTQISG	5.12417e-07	4114
GCTGGTATTGGTACGTTTCAG	1	AGIGTFQ	2.93002e-08	534789	GCTGGTATTGGTACGTTTCAG	25	AGIGTFQ	8.83643e-07	4027	GCTGGTATTGGTACGTTTCAG	21	AGIGTFQ	5.12417e-07	4123
CATGATAAGATGCTGCTGACT	9	HDKMLLT	2.63701e-07	158202	CATGATAAGATGCTGCTGACT	30	HDKMLLT	1.06037e-06	3389	CATGATAAGATGCTGCTGACT	20	HDKMLLT	4.88016e-07	4128
ACGCCGGGGACGCCTATTCAT	1	TPGTPIH	2.93002e-08	390868	ACGCCGGGGACGCCTATTCAT	8	TPGTPIH	2.82766e-07	9557	ACGCCGGGGACGCCTATTCAT	20	TPGTPIH	4.88016e-07	4134
CTTTGTACTAAGGATCGTAGT	16	LCTKDRS	4.68803e-07	99218	CTTTGTACTAAGGATCGTAGT	16	LCTKDRS	5.65532e-07	5550	CTTTGTACTAAGGATCGTAGT	20	LCTKDRS	4.88016e-07	4138
AATCATCAGCCGTCGTTGCCT	4	NHQPSLP	1.17201e-07	259316	AATCATCAGCCGTCGTTGCCT	44	NHQPSLP	1.55521e-06	2568	AATCATCAGCCGTCGTTGCCT	20	NHQPSLP	4.88016e-07	4150
GTGGAGGATCTTCCTTATTCG	1	VEDLPYS	2.93002e-08	399389	GTGGAGGATCTTCCTTATTCG	1	VEDLPYS	3.53457e-08	40374	GTGGAGGATCTTCCTTATTCG	20	VEDLPYS	4.88016e-07	4152
AATCATCAGCCGTCGTTGGCT	1	NHQPSLA	2.93002e-08	630544	AATCATCAGCCGTCGTTGGCT	33	NHQPSLA	1.16641e-06	3195	AATCATCAGCCGTCGTTGGCT	20	NHQPSLA	4.88016e-07	4155
GCTGAGCATGCTGATTTTCTG	1	AEHADFL	2.93002e-08	403501	GCTGAGCATGCTGATTTTCTG	2	AEHADFL	7.06915e-08	24840	GCTGAGCATGCTGATTTTCTG	20	AEHADFL	4.88016e-07	4159
CGTGTGTTGAATGCGGTTGAT	1	RVLNAVD	2.93002e-08	645795	CGTGTGTTGAATGCGGTTGAT	8	RVLNAVD	2.82766e-07	10235	CGTGTGTTGAATGCGGTTGAT	20	RVLNAVD	4.88016e-07	4175
GATCTGCATCGTAGTCTTCAG	1	DLHRSLQ	2.93002e-08	570147	GATCTGCATCGTAGTCTTCAG	5	DLHRSLQ	1.76729e-07	13882	GATCTGCATCGTAGTCTTCAG	20	DLHRSLQ	4.88016e-07	4177
CATGATAAGATGCTGGTGTCT	8	HDKMLVS	2.34401e-07	165918	CATGATAAGATGCTGGTGTCT	25	HDKMLVS	8.83643e-07	3941	CATGATAAGATGCTGGTGTCT	20	HDKMLVS	4.88016e-07	4194
CATACTAGTCATACTAATGTG	2	HTSHTNV	5.86003e-08	319898	CATACTAGTCATACTAATGTG	9	HTSHTNV	3.18112e-07	8966	CATACTAGTCATACTAATGTG	20	HTSHTNV	4.88016e-07	4198
AAGATTCCTACTGTGGTTAGT	6	KIPTVVS	1.75801e-07	200979	AAGATTCCTACTGTGGTTAGT	49	KIPTVVS	1.73194e-06	2393	AAGATTCCTACTGTGGTTAGT	20	KIPTVVS	4.88016e-07	4200
AATCATCAGCCATCGTTGACT	1	NHQPSLT	2.93002e-08	433245	AATCATCAGCCATCGTTGACT	38	NHQPSLT	1.34314e-06	2846	AATCATCAGCCATCGTTGACT	20	NHQPSLT	4.88016e-07	4202
ACGACGGGGACGCCCATTCAT	1	TTGTPIH	2.93002e-08	510747	ACGACGGGGACGCCCATTCAT	2	TTGTPIH	7.06915e-08	31600	ACGACGGGGACGCCCATTCAT	20	TTGTPIH	4.88016e-07	4204
AATAAGCCTAATCCTTTTGAT	2	NKPNPFD	5.86003e-08	359161	AATAAGCCTAATCCTTTTGAT	9	NKPNPFD	3.18112e-07	8996	AATAAGCCTAATCCTTTTGAT	20	NKPNPFD	4.88016e-07	4208
ATTCATAATGTGACTCATGAT	1	IHNVTHD	2.93002e-08	673476	ATTCATAATGTGACTCATGAT	5	IHNVTHD	1.76729e-07	15303	ATTCATAATGTGACTCATGAT	20	IHNVTHD	4.88016e-07	4215
TTTGAGATTACTCCGGTTAGT	1	FEITPVS	2.93002e-08	675424	TTTGAGATTACTCCGGTTAGT	14	FEITPVS	4.9484e-07	6492	TTTGAGATTACTCCGGTTAGT	20	FEITPVS	4.88016e-07	4221
ACGCCTCCGCCTACGTTGGCT	1	TPPPTLA	2.93002e-08	601583	ACGCCTCCGCCTACGTTGGCT	7	TPPPTLA	2.4742e-07	11002	ACGCCTCCGCCTACGTTGGCT	20	TPPPTLA	4.88016e-07	4225
AGTCATAATACGCCTATTCAG	3	SHNTPIQ	8.79005e-08	285049	AGTCATAATACGCCTATTCAG	1	SHNTPIQ	3.53457e-08	97337	AGTCATAATACGCCTATTCAG	20	SHNTPIQ	4.88016e-07	4226
GCTGCTCCTACGATTCATCAT	1	AAPTIHH	2.93002e-08	525710	GCTGCTCCTACGATTCATCAT	16	AAPTIHH	5.65532e-07	5812	GCTGCTCCTACGATTCATCAT	20	AAPTIHH	4.88016e-07	4228
AGTGAGCAGTTTCATAGGGCT	1	SEQFHRA	2.93002e-08	686656	AGTGAGCAGTTTCATAGGGCT	5	SEQFHRA	1.76729e-07	15508	AGTGAGCAGTTTCATAGGGCT	20	SEQFHRA	4.88016e-07	4241
CATGATAAGAAGCTGGTGACT	5	HDKKLVT	1.46501e-07	229051	CATGATAAGAAGCTGGTGACT	15	HDKKLVT	5.30186e-07	5989	CATGATAAGAAGCTGGTGACT	20	HDKKLVT	4.88016e-07	4242
AATACTTCGCTTCCTATGTCG	1	NTSLPMS	2.93002e-08	686758	AATACTTCGCTTCCTATGTCG	11	NTSLPMS	3.88803e-07	7979	AATACTTCGCTTCCTATGTCG	20	NTSLPMS	4.88016e-07	4243
CATACTAGTCATACTAATCCG	2	HTSHTNP	5.86003e-08	382697	CATACTAGTCATACTAATCCG	11	HTSHTNP	3.88803e-07	7983	CATACTAGTCATACTAATCCG	20	HTSHTNP	4.88016e-07	4247
CATGATAAGATCCTGGTGACT	3	HDKILVT	8.79005e-08	286358	CATGATAAGATCCTGGTGACT	19	HDKILVT	6.71569e-07	5045	CATGATAAGATCCTGGTGACT	20	HDKILVT	4.88016e-07	4248
TCGGGTACTACGCCGATTATG	1	SGTTPIM	2.93002e-08	457463	TCGGGTACTACGCCGATTATG	5	SGTTPIM	1.76729e-07	14488	TCGGGTACTACGCCGATTATG	20	SGTTPIM	4.88016e-07	4249
TTTAAGCCTCCTGATACTTCG	1	FKPPDTS	2.93002e-08	384942	TTTAAGCCTCCTGATACTTCG	15	FKPPDTS	5.30186e-07	5836	TTTAAGCCTCCTGATACTTCG	19	FKPPDTS	4.63615e-07	4257
AGGAGGTCTCTTCCGATGGCG	12	RRSLPMA	3.51602e-07	128715	AGGAGGTCTCTTCCGATGGCG	21	RRSLPMA	7.4226e-07	4492	AGGAGGTCTCTTCCGATGGCG	19	RRSLPMA	4.63615e-07	4259
TCGTCGGGTCTTCATATGCAG	1	SSGLHMQ	2.93002e-08	392146	TCGTCGGGTCTTCATATGCAG	5	SSGLHMQ	1.76729e-07	13544	TCGTCGGGTCTTCATATGCAG	19	SSGLHMQ	4.63615e-07	4265
ACTGCTCATAGTTTGATGATG	1	TAHSLMM	2.93002e-08	397657	ACTGCTCATAGTTTGATGATG	7	TAHSLMM	2.4742e-07	10652	ACTGCTCATAGTTTGATGATG	19	TAHSLMM	4.63615e-07	4273
GTTGATCTTGTGCCGCATGAT	1	VDLVPHD	2.93002e-08	553266	GTTGATCTTGTGCCGCATGAT	15	VDLVPHD	5.30186e-07	5863	GTTGATCTTGTGCCGCATGAT	19	VDLVPHD	4.63615e-07	4278
TTGGAGGATCGTCCTTATTCG	1	LEDRPYS	2.93002e-08	554607	TTGGAGGATCGTCCTTATTCG	2	LEDRPYS	7.06915e-08	24686	TTGGAGGATCGTCCTTATTCG	19	LEDRPYS	4.63615e-07	4283
CATGATAAGTTGCTGGTGACT	2	HDKLLVT	5.86003e-08	369590	CATGATAAGTTGCTGGTGACT	9	HDKLLVT	3.18112e-07	9197	CATGATAAGTTGCTGGTGACT	19	HDKLLVT	4.63615e-07	4288
AGTGGTCATATCGGTGTTAGT	1	SGHIGVS	2.93002e-08	633786	AGTGGTCATATCGGTGTTAGT	3	SGHIGVS	1.06037e-07	21747	AGTGGTCATATCGGTGTTAGT	19	SGHIGVS	4.63615e-07	4289
TCGCTGAATTCGCATTCTGAG	4	SLNSHSE	1.17201e-07	252464	TCGCTGAATTCGCATTCTGAG	41	SLNSHSE	1.44917e-06	2671	TCGCTGAATTCGCATTCTGAG	19	SLNSHSE	4.63615e-07	4299
ACGCATTATTGGTCGGCGACT	3	THYWSAT	8.79005e-08	269018	ACGCATTATTGGTCGGCGACT	52	THYWSAT	1.83798e-06	2280	ACGCATTATTGGTCGGCGACT	19	THYWSAT	4.63615e-07	4302
CCTGAGTTTGTTCCTACTAAT	1	PEFVPTN	2.93002e-08	415108	CCTGAGTTTGTTCCTACTAAT	14	PEFVPTN	4.9484e-07	6236	CCTGAGTTTGTTCCTACTAAT	19	PEFVPTN	4.63615e-07	4307
CTTGTGAGTGTGCCTACGAGT	1	LVSVPTS	2.93002e-08	579074	CTTGTGAGTGTGCCTACGAGT	3	LVSVPTS	1.06037e-07	20005	CTTGTGAGTGTGCCTACGAGT	19	LVSVPTS	4.63615e-07	4323
TCTACATATGAGCATCTTAAG	1	STYEHLK	2.93002e-08	507873	TCTACATATGAGCATCTTAAG	4	STYEHLK	1.41383e-07	18054	TCTACATATGAGCATCTTAAG	19	STYEHLK	4.63615e-07	4328
CCTACTAATTTGTTGGATCTG	2	PTNLLDL	5.86003e-08	358757	CCTACTAATTTGTTGGATCTG	13	PTNLLDL	4.59494e-07	6655	CCTACTAATTTGTTGGATCTG	19	PTNLLDL	4.63615e-07	4336
CCTACTAAGTTGTTGGGTCTG	1	PTKLLGL	2.93002e-08	513204	CCTACTAAGTTGTTGGGTCTG	7	PTKLLGL	2.4742e-07	11560	CCTACTAAGTTGTTGGGTCTG	19	PTKLLGL	4.63615e-07	4338
ACGACGGGGACGCCTATTCCT	1	TTGTPIP	2.93002e-08	599924	ACGACGGGGACGCCTATTCCT	3	TTGTPIP	1.06037e-07	20670	ACGACGGGGACGCCTATTCCT	19	TTGTPIP	4.63615e-07	4353
TCTACTACTAATTTGTTTAGT	1	STTNLFS	2.93002e-08	523590	TCTACTACTAATTTGTTTAGT	6	STTNLFS	2.12074e-07	13277	TCTACTACTAATTTGTTTAGT	19	STTNLFS	4.63615e-07	4356
CATGATAGGCTGCCTCTTACG	1	HDRLPLT	2.93002e-08	606636	CATGATAGGCTGCCTCTTACG	100	HDRLPLT	3.53457e-06	1637	CATGATAGGCTGCCTCTTACG	19	HDRLPLT	4.63615e-07	4367
CATGATCGGCTGCTTCTTACG	2	HDRLLLT	5.86003e-08	363892	CATGATCGGCTGCTTCTTACG	4	HDRLLLT	1.41383e-07	17000	CATGATCGGCTGCTTCTTACG	19	HDRLLLT	4.63615e-07	4379
CCTACTAAGTTGTTGGATCTA	1	PTKLLDL	2.93002e-08	689594	CCTACTAAGTTGTTGGATCTA	7	PTKLLDL	2.4742e-07	11762	CCTACTAAGTTGTTGGATCTA	19	PTKLLDL	4.63615e-07	4383
AAGGGGGCATCTCCTGTTGAT	1	KGASPVD	2.93002e-08	538027	AAGGGGGCATCTCCTGTTGAT	4	KGASPVD	1.41383e-07	15579	AAGGGGGCATCTCCTGTTGAT	18	KGASPVD	4.39214e-07	4387
GGTACTCCGAAGCCTATGCCT	1	GTPKPMP	2.93002e-08	542377	GGTACTCCGAAGCCTATGCCT	8	GTPKPMP	2.82766e-07	9535	GGTACTCCGAAGCCTATGCCT	18	GTPKPMP	4.39214e-07	4395
CCTACTAAGTTTTTGGATCTG	2	PTKFLDL	5.86003e-08	366600	CCTACTAAGTTTTTGGATCTG	13	PTKFLDL	4.59494e-07	6741	CCTACTAAGTTTTTGGATCTG	18	PTKFLDL	4.39214e-07	4398
GTGCCGAATTATCCGATTGAT	1	VPNYPID	2.93002e-08	468462	GTGCCGAATTATCCGATTGAT	4	VPNYPID	1.41383e-07	17238	GTGCCGAATTATCCGATTGAT	18	VPNYPID	4.39214e-07	4400
GATGATAAGATGCTGGTGACT	1	DDKMLVT	2.93002e-08	545678	GATGATAAGATGCTGGTGACT	33	DDKMLVT	1.16641e-06	3164	GATGATAAGATGCTGGTGACT	18	DDKMLVT	4.39214e-07	4401
CATGATCGGCTGCCGCTTACG	2	HDRLPLT	5.86003e-08	366942	CATGATCGGCTGCCGCTTACG	22	HDRLPLT	7.77606e-07	4420	CATGATCGGCTGCCGCTTACG	18	HDRLPLT	4.39214e-07	4402
AATGTGGCGTTGACGCCGATG	6	NVALTPM	1.75801e-07	203287	AATGTGGCGTTGACGCCGATG	17	NVALTPM	6.00877e-07	5276	AATGTGGCGTTGACGCCGATG	18	NVALTPM	4.39214e-07	4404
ACTGGGAATTTGCAGATTTCT	1	TGNLQIS	2.93002e-08	547874	ACTGGGAATTTGCAGATTTCT	12	TGNLQIS	4.24149e-07	6979	ACTGGGAATTTGCAGATTTCT	18	TGNLQIS	4.39214e-07	4406
GAGGCGAGGCTTCCTCGTGAT	2	EARLPRD	5.86003e-08	311367	GAGGCGAGGCTTCCTCGTGAT	9	EARLPRD	3.18112e-07	8769	GAGGCGAGGCTTCCTCGTGAT	18	EARLPRD	4.39214e-07	4407
TCGCATATGCCGCATTTGTCT	4	SHMPHLS	1.17201e-07	236611	TCGCATATGCCGCATTTGTCT	13	SHMPHLS	4.59494e-07	6565	TCGCATATGCCGCATTTGTCT	18	SHMPHLS	4.39214e-07	4409
TATAAGGGTGATTCTTCGGAT	2	YKGDSSD	5.86003e-08	369162	TATAAGGGTGATTCTTCGGAT	334	YKGDSSD	1.18055e-05	1257	TATAAGGGTGATTCTTCGGAT	18	YKGDSSD	4.39214e-07	4419
CATCAGCCTACGCCTTTTGAT	1	HQPTPFD	2.93002e-08	555567	CATCAGCCTACGCCTTTTGAT	13	HQPTPFD	4.59494e-07	6571	CATCAGCCTACGCCTTTTGAT	18	HQPTPFD	4.39214e-07	4421
ACTGTTCATCCGAATTATTCG	1	TVHPNYS	2.93002e-08	556081	ACTGTTCATCCGAATTATTCG	43	TVHPNYS	1.51987e-06	2590	ACTGTTCATCCGAATTATTCG	18	TVHPNYS	4.39214e-07	4425
TCGCATCTGCCTCATTTGTCT	4	SHLPHLS	1.17201e-07	237123	TCGCATCTGCCTCATTTGTCT	4	SHLPHLS	1.41383e-07	15959	TCGCATCTGCCTCATTTGTCT	18	SHLPHLS	4.39214e-07	4428
GGTACTGCGAACCCTATGCCT	1	GTANPMP	2.93002e-08	556788	GGTACTGCGAACCCTATGCCT	15	GTANPMP	5.30186e-07	5874	GGTACTGCGAACCCTATGCCT	18	GTANPMP	4.39214e-07	4429
AATAATCAGCATTTTCCTGCT	3	NNQHFPA	8.79005e-08	289565	AATAATCAGCATTTTCCTGCT	9	NNQHFPA	3.18112e-07	8814	AATAATCAGCATTTTCCTGCT	18	NNQHFPA	4.39214e-07	4430
TGGGTGCCTCGTGCGGCTGCG	6	WVPRAAA	1.75801e-07	208900	TGGGTGCCTCGTGCGGCTGCG	117	WVPRAAA	4.13545e-06	1559	TGGGTGCCTCGTGCGGCTGCG	18	WVPRAAA	4.39214e-07	4442
AATGTGGCGTTGCTGCCGATG	9	NVALLPM	2.63701e-07	153297	AATGTGGCGTTGCTGCCGATG	22	NVALLPM	7.77606e-07	4345	AATGTGGCGTTGCTGCCGATG	18	NVALLPM	4.39214e-07	4447
AATACTACTCATCCTATGTCG	5	NTTHPMS	1.46501e-07	214147	AATACTACTCATCCTATGTCG	24	NTTHPMS	8.48297e-07	4059	AATACTACTCATCCTATGTCG	18	NTTHPMS	4.39214e-07	4449
TCGCATCTGCCGCATTCGTCT	6	SHLPHSS	1.75801e-07	209326	TCGCATCTGCCGCATTCGTCT	10	SHLPHSS	3.53457e-07	8478	TCGCATCTGCCGCATTCGTCT	18	SHLPHSS	4.39214e-07	4458
GGTACTGCGAAGCCTCTGCCT	2	GTAKPLP	5.86003e-08	335656	GGTACTGCGAAGCCTCTGCCT	5	GTAKPLP	1.76729e-07	14985	GGTACTGCGAAGCCTCTGCCT	18	GTAKPLP	4.39214e-07	4459
AATCTTCATGGTCATCATGAG	3	NLHGHHE	8.79005e-08	281394	AATCTTCATGGTCATCATGAG	21	NLHGHHE	7.4226e-07	4597	AATCTTCATGGTCATCATGAG	18	NLHGHHE	4.39214e-07	4464
AATAATCAGCATTTTCCTCCT	2	NNQHFPP	5.86003e-08	337379	AATAATCAGCATTTTCCTCCT	15	NNQHFPP	5.30186e-07	6083	AATAATCAGCATTTTCCTCCT	18	NNQHFPP	4.39214e-07	4469
AATGTTCATTGTCAGTTGATT	4	NVHCQLI	1.17201e-07	239263	AATGTTCATTGTCAGTTGATT	3	NVHCQLI	1.06037e-07	19997	AATGTTCATTGTCAGTTGATT	18	NVHCQLI	4.39214e-07	4470
AAGATTCCTACTGTTGTGAGT	2	KIPTVVS	5.86003e-08	356150	AAGATTCCTACTGTTGTGAGT	56	KIPTVVS	1.97936e-06	2187	AAGATTCCTACTGTTGTGAGT	18	KIPTVVS	4.39214e-07	4471
GATCTGAATCATAGTCTTCAG	3	DLNHSLQ	8.79005e-08	292883	GATCTGAATCATAGTCTTCAG	5	DLNHSLQ	1.76729e-07	14054	GATCTGAATCATAGTCTTCAG	18	DLNHSLQ	4.39214e-07	4475
CATGATAAGAGGCTGGTGACT	5	HDKRLVT	1.46501e-07	232825	CATGATAAGAGGCTGGTGACT	21	HDKRLVT	7.4226e-07	4605	CATGATAAGAGGCTGGTGACT	18	HDKRLVT	4.39214e-07	4479
AGTAATATTCCTCATATTTCT	5	SNIPHIS	1.46501e-07	215346	AGTAATATTCCTCATATTTCT	10	SNIPHIS	3.53457e-07	8218	AGTAATATTCCTCATATTTCT	18	SNIPHIS	4.39214e-07	4482
ACGAGTCCGAAGCTGCCTTTT	1	TSPKLPF	2.93002e-08	432700	ACGAGTCCGAAGCTGCCTTTT	8	TSPKLPF	2.82766e-07	9829	ACGAGTCCGAAGCTGCCTTTT	18	TSPKLPF	4.39214e-07	4488
TCGAGTATTGGGTTGCTGGCT	1	SSIGLLA	2.93002e-08	591550	TCGAGTATTGGGTTGCTGGCT	6	SSIGLLA	2.12074e-07	12369	TCGAGTATTGGGTTGCTGGCT	18	SSIGLLA	4.39214e-07	4499
TCTAGGTCTGCTCCTGTTGAT	2	SRSAPVD	5.86003e-08	378876	TCTAGGTCTGCTCCTGTTGAT	15	SRSAPVD	5.30186e-07	6116	TCTAGGTCTGCTCCTGTTGAT	18	SRSAPVD	4.39214e-07	4510
AATTCTTATAAGGCGAAGTTT	15	NSYKAKF	4.39502e-07	105652	AATTCTTATAAGGCGAAGTTT	96	NSYKAKF	3.39319e-06	1668	AATTCTTATAAGGCGAAGTTT	18	NSYKAKF	4.39214e-07	4512
AGGGGGTCTCTTCCGATGGAG	7	RGSLPME	2.05101e-07	180856	AGGGGGTCTCTTCCGATGGAG	15	RGSLPME	5.30186e-07	5974	AGGGGGTCTCTTCCGATGGAG	18	RGSLPME	4.39214e-07	4527
AAGATTCATACTGTGGTGAGT	10	KIHTVVS	2.93002e-07	144135	AAGATTCATACTGTGGTGAGT	54	KIHTVVS	1.90867e-06	2236	AAGATTCATACTGTGGTGAGT	18	KIHTVVS	4.39214e-07	4532
ACTGCTAATCCTCATTTGGCG	3	TANPHLA	8.79005e-08	276050	ACTGCTAATCCTCATTTGGCG	5	TANPHLA	1.76729e-07	14511	ACTGCTAATCCTCATTTGGCG	18	TANPHLA	4.39214e-07	4540
ACGCCTCCGCCTACGTTGGGT	1	TPPPTLG	2.93002e-08	613969	ACGCCTCCGCCTACGTTGGGT	5	TPPPTLG	1.76729e-07	14521	ACGCCTCCGCCTACGTTGGGT	18	TPPPTLG	4.39214e-07	4542
CATACTCCGCATGTTGATCTT	1	HTPHVDL	2.93002e-08	538039	CATACTCCGCATGTTGATCTT	10	HTPHVDL	3.53457e-07	8001	CATACTCCGCATGTTGATCTT	17	HTPHVDL	4.14814e-07	4545
GGGGCTTTGCCTAATCTTACT	2	GALPNLT	5.86003e-08	347409	GGGGCTTTGCCTAATCTTACT	7	GALPNLT	2.4742e-07	10589	GGGGCTTTGCCTAATCTTACT	17	GALPNLT	4.14814e-07	4553
CATGGGGAGGTGCTGATTTCT	1	HGEVLIS	2.93002e-08	544816	CATGGGGAGGTGCTGATTTCT	8	HGEVLIS	2.82766e-07	9556	CATGGGGAGGTGCTGATTTCT	17	HGEVLIS	4.14814e-07	4556
ACTCATACTCTCACTGTTTCT	1	THTLTVS	2.93002e-08	391283	ACTCATACTCTCACTGTTTCT	2	THTLTVS	7.06915e-08	24081	ACTCATACTCTCACTGTTTCT	17	THTLTVS	4.14814e-07	4557
AGGAGGCCTCTTCCGATGGAG	11	RRPLPME	3.22302e-07	137354	AGGAGGCCTCTTCCGATGGAG	24	RRPLPME	8.48297e-07	4035	AGGAGGCCTCTTCCGATGGAG	17	RRPLPME	4.14814e-07	4559
AGGAGGTCTCTTTCGATGGAG	1	RRSLSME	2.93002e-08	546318	AGGAGGTCTCTTTCGATGGAG	20	RRSLSME	7.06915e-07	4654	AGGAGGTCTCTTTCGATGGAG	17	RRSLSME	4.14814e-07	4560
GAGACGAGGCTCCCTCGTGAT	1	ETRLPRD	2.93002e-08	624800	GAGACGAGGCTCCCTCGTGAT	10	ETRLPRD	3.53457e-07	8376	GAGACGAGGCTCCCTCGTGAT	17	ETRLPRD	4.14814e-07	4563
AATCTTCATGGTCAGCATGCG	16	NLHGQHA	4.68803e-07	100583	AATCTTCATGGTCAGCATGCG	36	NLHGQHA	1.27245e-06	2984	AATCTTCATGGTCAGCATGCG	17	NLHGQHA	4.14814e-07	4564
CATGATCGGCTGACTCTTACG	1	HDRLTLT	2.93002e-08	474040	CATGATCGGCTGACTCTTACG	17	HDRLTLT	6.00877e-07	5403	CATGATCGGCTGACTCTTACG	17	HDRLTLT	4.14814e-07	4568
AATCATCCTTATCCGATGAAT	2	NHPYPMN	5.86003e-08	330762	AATCATCCTTATCCGATGAAT	17	NHPYPMN	6.00877e-07	5405	AATCATCCTTATCCGATGAAT	17	NHPYPMN	4.14814e-07	4570
TCTTGGGATGTTCCTATTCCT	1	SWDVPIP	2.93002e-08	553854	TCTTGGGATGTTCCTATTCCT	7	SWDVPIP	2.4742e-07	10666	TCTTGGGATGTTCCTATTCCT	17	SWDVPIP	4.14814e-07	4576
AATTCTTATGAGGCGGAGTTT	3	NSYEAEF	8.79005e-08	279098	AATTCTTATGAGGCGGAGTTT	62	NSYEAEF	2.19144e-06	2053	AATTCTTATGAGGCGGAGTTT	17	NSYEAEF	4.14814e-07	4586
ACTGGGCATTTGCAGATTTAT	5	TGHLQIY	1.46501e-07	219575	ACTGGGCATTTGCAGATTTAT	1	TGHLQIY	3.53457e-08	79689	ACTGGGCATTTGCAGATTTAT	17	TGHLQIY	4.14814e-07	4592
ACTATGAATAAGAATAATACG	6	TMNKNNT	1.75801e-07	199513	ACTATGAATAAGAATAATACG	52	TMNKNNT	1.83798e-06	2297	ACTATGAATAAGAATAATACG	17	TMNKNNT	4.14814e-07	4595
AGTCATACGGATCGTGTTGGG	4	SHTDRVG	1.17201e-07	245954	AGTCATACGGATCGTGTTGGG	2	SHTDRVG	7.06915e-08	30581	AGTCATACGGATCGTGTTGGG	17	SHTDRVG	4.14814e-07	4611
ACTCCTCCTGCGACGCTTCCG	4	TPPATLP	1.17201e-07	261193	ACTCCTCCTGCGACGCTTCCG	17	TPPATLP	6.00877e-07	5442	ACTCCTCCTGCGACGCTTCCG	17	TPPATLP	4.14814e-07	4613
AATACGTCGCTTCCCATGTCG	1	NTSLPMS	2.93002e-08	421198	AATACGTCGCTTCCCATGTCG	5	NTSLPMS	1.76729e-07	13954	AATACGTCGCTTCCCATGTCG	17	NTSLPMS	4.14814e-07	4620
GAGCGGCGTATTCCTGCTACT	1	ERRIPAT	2.93002e-08	577307	GAGCGGCGTATTCCTGCTACT	4	ERRIPAT	1.41383e-07	16338	GAGCGGCGTATTCCTGCTACT	17	ERRIPAT	4.14814e-07	4627
AATTCTACTACGCCTATTTCT	1	NSTTPIS	2.93002e-08	500550	AATTCTACTACGCCTATTTCT	14	NSTTPIS	4.9484e-07	6446	AATTCTACTACGCCTATTTCT	17	NSTTPIS	4.14814e-07	4628
AATCTTCATGGCCAGCATGAG	2	NLHGQHE	5.86003e-08	318451	AATCTTCATGGCCAGCATGAG	13	NLHGQHE	4.59494e-07	6628	AATCTTCATGGCCAGCATGAG	17	NLHGQHE	4.14814e-07	4629
CAGGAGTTTGTTCCTACTAAT	3	QEFVPTN	8.79005e-08	271118	CAGGAGTTTGTTCCTACTAAT	15	QEFVPTN	5.30186e-07	5916	CAGGAGTTTGTTCCTACTAAT	17	QEFVPTN	4.14814e-07	4631
TCTGGTCATTTGCAAATGGCT	1	SGHLQMA	2.93002e-08	426175	TCTGGTCATTTGCAAATGGCT	2	SGHLQMA	7.06915e-08	26258	TCTGGTCATTTGCAAATGGCT	17	SGHLQMA	4.14814e-07	4633
GAGATGGGGCGTGTGAAGAGT	1	EMGRVKS	2.93002e-08	581034	GAGATGGGGCGTGTGAAGAGT	244	EMGRVKS	8.62436e-06	1332	GAGATGGGGCGTGTGAAGAGT	17	EMGRVKS	4.14814e-07	4635
CGTTCTGCTAATGGTACGACG	2	RSANGTT	5.86003e-08	319155	CGTTCTGCTAATGGTACGACG	14	RSANGTT	4.9484e-07	6260	CGTTCTGCTAATGGTACGACG	17	RSANGTT	4.14814e-07	4637
AATTCCTATAAGGCGGAGTTT	7	NSYKAEF	2.05101e-07	191924	AATTCCTATAAGGCGGAGTTT	56	NSYKAEF	1.97936e-06	2202	AATTCCTATAAGGCGGAGTTT	17	NSYKAEF	4.14814e-07	4647
CATAAGCCTGGGAGTATTTCT	1	HKPGSIS	2.93002e-08	434402	CATAAGCCTGGGAGTATTTCT	7	HKPGSIS	2.4742e-07	10913	CATAAGCCTGGGAGTATTTCT	17	HKPGSIS	4.14814e-07	4655
ACGCATTATGCTCCTGCTATT	1	THYAPAI	2.93002e-08	589485	ACGCATTATGCTCCTGCTATT	10	THYAPAI	3.53457e-07	8245	ACGCATTATGCTCCTGCTATT	17	THYAPAI	4.14814e-07	4658
AATCATCAGCCGTCATTGACT	1	NHQPSLT	2.93002e-08	512725	AATCATCAGCCGTCATTGACT	25	NHQPSLT	8.83643e-07	4008	AATCATCAGCCGTCATTGACT	17	NHQPSLT	4.14814e-07	4660
AATCATAAGCCGTCGTTGACT	3	NHKPSLT	8.79005e-08	305019	AATCATAAGCCGTCGTTGACT	34	NHKPSLT	1.20175e-06	3145	AATCATAAGCCGTCGTTGACT	17	NHKPSLT	4.14814e-07	4661
CGGTCTGATAATGGTACGACG	3	RSDNGTT	8.79005e-08	273102	CGGTCTGATAATGGTACGACG	38	RSDNGTT	1.34314e-06	2847	CGGTCTGATAATGGTACGACG	17	RSDNGTT	4.14814e-07	4666
CAGGTTAAGATTCCGATTACT	1	QVKIPIT	2.93002e-08	440480	CAGGTTAAGATTCCGATTACT	6	QVKIPIT	2.12074e-07	12404	CAGGTTAAGATTCCGATTACT	17	QVKIPIT	4.14814e-07	4671
GGTCCTACTCCGATTGTGACT	2	GPTPIVT	5.86003e-08	323435	GGTCCTACTCCGATTGTGACT	36	GPTPIVT	1.27245e-06	2966	GGTCCTACTCCGATTGTGACT	17	GPTPIVT	4.14814e-07	4683
CATAATGCTCATGGGAGGAGT	12	HNAHGRS	3.51602e-07	130473	CATAATGCTCATGGGAGGAGT	31	HNAHGRS	1.09572e-06	3341	CATAATGCTCATGGGAGGAGT	17	HNAHGRS	4.14814e-07	4691
AGTGGCCATATTGGTGTTAGT	2	SGHIGVS	5.86003e-08	344682	AGTGGCCATATTGGTGTTAGT	1	SGHIGVS	3.53457e-08	100713	AGTGGCCATATTGGTGTTAGT	17	SGHIGVS	4.14814e-07	4696
ACGTCCACTACTCCTAAGGAT	1	TSTTPKD	2.93002e-08	455788	ACGTCCACTACTCCTAAGGAT	8	TSTTPKD	2.82766e-07	9991	ACGTCCACTACTCCTAAGGAT	17	TSTTPKD	4.14814e-07	4697
TCGCATCTGCCGAATTTGTCT	6	SHLPNLS	1.75801e-07	207082	TCGCATCTGCCGAATTTGTCT	8	SHLPNLS	2.82766e-07	10004	TCGCATCTGCCGAATTTGTCT	17	SHLPNLS	4.14814e-07	4700
AATCGCCTTCCGATGGGTGAT	2	NRLPMGD	5.86003e-08	309141	AATCGCCTTCCGATGGGTGAT	8	NRLPMGD	2.82766e-07	9519	AATCGCCTTCCGATGGGTGAT	16	NRLPMGD	3.90413e-07	4718
AATAATCAGCATTTTACTACT	2	NNQHFTT	5.86003e-08	309471	AATAATCAGCATTTTACTACT	23	NNQHFTT	8.12952e-07	4179	AATAATCAGCATTTTACTACT	16	NNQHFTT	3.90413e-07	4724
GTTCCTCATGGGCCGATGGAT	1	VPHGPMD	2.93002e-08	621527	GTTCCTCATGGGCCGATGGAT	3	VPHGPMD	1.06037e-07	21351	GTTCCTCATGGGCCGATGGAT	16	VPHGPMD	3.90413e-07	4734
AATCGTCTCCCGATGGGTGAT	1	NRLPMGD	2.93002e-08	467958	AATCGTCTCCCGATGGGTGAT	3	NRLPMGD	1.06037e-07	21360	AATCGTCTCCCGATGGGTGAT	16	NRLPMGD	3.90413e-07	4737
AATCATCAGCCGTCGTCGACT	3	NHQPSST	8.79005e-08	289252	AATCATCAGCCGTCGTCGACT	33	NHQPSST	1.16641e-06	3168	AATCATCAGCCGTCGTCGACT	16	NHQPSST	3.90413e-07	4765
TCTTTTCCGCCTCATCCTTCT	2	SFPPHPS	5.86003e-08	369279	TCTTTTCCGCCTCATCCTTCT	47	SFPPHPS	1.66125e-06	2452	TCTTTTCCGCCTCATCCTTCT	16	SFPPHPS	3.90413e-07	4767
AATAATCAGCATCTTCCTACT	2	NNQHLPT	5.86003e-08	313708	AATAATCAGCATCTTCCTACT	6	NNQHLPT	2.12074e-07	11994	AATAATCAGCATCTTCCTACT	16	NNQHLPT	3.90413e-07	4776
ACTCATCAGCATCATAATTCT	29	THQHHNS	8.49705e-07	57910	ACTCATCAGCATCATAATTCT	84	THQHHNS	2.96904e-06	1760	ACTCATCAGCATCATAATTCT	16	THQHHNS	3.90413e-07	4780
GCTGCTCCTCCTATTCATCAT	1	AAPPIHH	2.93002e-08	408298	GCTGCTCCTCCTATTCATCAT	13	AAPPIHH	4.59494e-07	6589	GCTGCTCCTCCTATTCATCAT	16	AAPPIHH	3.90413e-07	4782
GATCCTCCGCATCATTTGGCG	1	DPPHHLA	2.93002e-08	408506	GATCCTCCGCATCATTTGGCG	5	DPPHHLA	1.76729e-07	13772	GATCCTCCGCATCATTTGGCG	16	DPPHHLA	3.90413e-07	4783
TCTAGGTCTGCTACGGTTGAT	1	SRSATVD	2.93002e-08	408715	TCTAGGTCTGCTACGGTTGAT	13	SRSATVD	4.59494e-07	6591	TCTAGGTCTGCTACGGTTGAT	16	SRSATVD	3.90413e-07	4785
GCTCGGAATGTTCCTATGGAT	1	ARNVPMD	2.93002e-08	409471	GCTCGGAATGTTCCTATGGAT	3	ARNVPMD	1.06037e-07	19480	GCTCGGAATGTTCCTATGGAT	16	ARNVPMD	3.90413e-07	4788
CATATTGCTTTTCCTACTAAT	1	HIAFPTN	2.93002e-08	566090	CATATTGCTTTTCCTACTAAT	6	HIAFPTN	2.12074e-07	12068	CATATTGCTTTTCCTACTAAT	16	HIAFPTN	3.90413e-07	4797
TGTCCTCCTCCGATTGTGACT	3	CPPPIVT	8.79005e-08	302284	TGTCCTCCTCCGATTGTGACT	33	CPPPIVT	1.16641e-06	3206	TGTCCTCCTCCGATTGTGACT	16	CPPPIVT	3.90413e-07	4802
GGTGGTCATATTGGTGTTAGT	1	GGHIGVS	2.93002e-08	649908	GGTGGTCATATTGGTGTTAGT	2	GGHIGVS	7.06915e-08	30670	GGTGGTCATATTGGTGTTAGT	16	GGHIGVS	3.90413e-07	4812
CGGTCTGCTAATGGTACGACT	5	RSANGTT	1.46501e-07	232318	CGGTCTGCTAATGGTACGACT	24	RSANGTT	8.48297e-07	4136	CGGTCTGCTAATGGTACGACT	16	RSANGTT	3.90413e-07	4818
AGGAGGTCTCTTCCTATGGAG	13	RRSLPME	3.80902e-07	123736	AGGAGGTCTCTTCCTATGGAG	17	RRSLPME	6.00877e-07	5457	AGGAGGTCTCTTCCTATGGAG	16	RRSLPME	3.90413e-07	4828
ACTCATCCTCTTACTGTTTCT	1	THPLTVS	2.93002e-08	657216	ACTCATCCTCTTACTGTTTCT	6	THPLTVS	2.12074e-07	13059	ACTCATCCTCTTACTGTTTCT	16	THPLTVS	3.90413e-07	4833
ACGGTTTCGAGTCTTCCTTCT	4	TVSSLPS	1.17201e-07	255597	ACGGTTTCGAGTCTTCCTTCT	15	TVSSLPS	5.30186e-07	5945	ACGGTTTCGAGTCTTCCTTCT	16	TVSSLPS	3.90413e-07	4855
ACTCATGCTCTTACTGTTTCT	1	THALTVS	2.93002e-08	592750	ACTCATGCTCTTACTGTTTCT	5	THALTVS	1.76729e-07	14246	ACTCATGCTCTTACTGTTTCT	16	THALTVS	3.90413e-07	4856
AGTAATAGTCCTCAGTATGCT	3	SNSPQYA	8.79005e-08	273367	AGTAATAGTCCTCAGTATGCT	14	SNSPQYA	4.9484e-07	6289	AGTAATAGTCCTCAGTATGCT	16	SNSPQYA	3.90413e-07	4861
CATATTGATCATGCGACTCAG	20	HIDHATQ	5.86003e-07	84236	CATATTGATCATGCGACTCAG	61	HIDHATQ	2.15609e-06	2073	CATATTGATCATGCGACTCAG	16	HIDHATQ	3.90413e-07	4863
CATAAGCCTGGGAGTATCGCT	3	HKPGSIA	8.79005e-08	284208	CATAAGCCTGGGAGTATCGCT	9	HKPGSIA	3.18112e-07	9398	CATAAGCCTGGGAGTATCGCT	16	HKPGSIA	3.90413e-07	4864
AATCATCGGCCGTCGTTGACT	1	NHRPSLT	2.93002e-08	518836	AATCATCGGCCGTCGTTGACT	24	NHRPSLT	8.48297e-07	4158	AATCATCGGCCGTCGTTGACT	16	NHRPSLT	3.90413e-07	4867
AATGGGGAGGTGCTGATTTCG	2	NGEVLIS	5.86003e-08	381511	AATGGGGAGGTGCTGATTTCG	2	NGEVLIS	7.06915e-08	32699	AATGGGGAGGTGCTGATTTCG	16	NGEVLIS	3.90413e-07	4887
GCTAATTTGCATGTGTCGAAT	1	ANLHVSN	2.93002e-08	452851	GCTAATTTGCATGTGTCGAAT	17	ANLHVSN	6.00877e-07	5374	GCTAATTTGCATGTGTCGAAT	16	ANLHVSN	3.90413e-07	4890
CATGTTAAGATGCTGGTGACT	8	HVKMLVT	2.34401e-07	170534	CATGTTAAGATGCTGGTGACT	24	HVKMLVT	8.48297e-07	4167	CATGTTAAGATGCTGGTGACT	16	HVKMLVT	3.90413e-07	4892
TCTACTCCTATGCCTATTCCT	3	STPMPIP	8.79005e-08	296695	TCTACTCCTATGCCTATTCCT	27	STPMPIP	9.54335e-07	3738	TCTACTCCTATGCCTATTCCT	16	STPMPIP	3.90413e-07	4893
AATCGTCTTCCGATGGGTGAC	1	NRLPMGD	2.93002e-08	532088	AATCGTCTTCCGATGGGTGAC	3	NRLPMGD	1.06037e-07	23416	AATCGTCTTCCGATGGGTGAC	16	NRLPMGD	3.90413e-07	4895
CCTACTCCTTGTCCGCGTAAT	3	PTPCPRN	8.79005e-08	275628	CCTACTCCTTGTCCGCGTAAT	84	PTPCPRN	2.96904e-06	1764	CCTACTCCTTGTCCGCGTAAT	16	PTPCPRN	3.90413e-07	4898
GGAACTGGTCTTCCTTATAGT	1	GTGLPYS	2.93002e-08	456527	GGAACTGGTCTTCCTTATAGT	3	GTGLPYS	1.06037e-07	21017	GGAACTGGTCTTCCTTATAGT	16	GTGLPYS	3.90413e-07	4899
GGGCATAAGCATATGCCTCTT	3	GHKHMPL	8.79005e-08	275782	GGGCATAAGCATATGCCTCTT	18	GHKHMPL	6.36223e-07	5157	GGGCATAAGCATATGCCTCTT	16	GHKHMPL	3.90413e-07	4900
CCTCATACTCTTACTGTTTCT	1	PHTLTVS	2.93002e-08	459216	CCTCATACTCTTACTGTTTCT	1	PHTLTVS	3.53457e-08	67638	CCTCATACTCTTACTGTTTCT	16	PHTLTVS	3.90413e-07	4903
AATTCTTATAAGGCGGAGTTC	11	NSYKAEF	3.22302e-07	137103	AATTCTTATAAGGCGGAGTTC	70	NSYKAEF	2.4742e-06	1944	AATTCTTATAAGGCGGAGTTC	16	NSYKAEF	3.90413e-07	4905
AATAATCAGCATTTTCCTACG	3	NNQHFPT	8.79005e-08	286949	AATAATCAGCATTTTCCTACG	3	NNQHFPT	1.06037e-07	18679	AATAATCAGCATTTTCCTACG	15	NNQHFPT	3.66012e-07	4908
AAGCATAATAATCTTATTATT	1	KHNNLII	2.93002e-08	540244	AAGCATAATAATCTTATTATT	1	KHNNLII	3.53457e-08	34388	AAGCATAATAATCTTATTATT	15	KHNNLII	3.66012e-07	4913
AATCGTCTTCCGATGGTTGAT	3	NRLPMVD	8.79005e-08	298657	AATCGTCTTCCGATGGTTGAT	15	NRLPMVD	5.30186e-07	6013	AATCGTCTTCCGATGGTTGAT	15	NRLPMVD	3.66012e-07	4930
TCGAGTATTGGTTTGCTGACT	1	SSIGLLT	2.93002e-08	471051	TCGAGTATTGGTTTGCTGACT	32	SSIGLLT	1.13106e-06	3275	TCGAGTATTGGTTTGCTGACT	15	SSIGLLT	3.66012e-07	4935
AATACTACGACGCCTATTTCT	1	NTTTPIS	2.93002e-08	626723	AATACTACGACGCCTATTTCT	6	NTTTPIS	2.12074e-07	12748	AATACTACGACGCCTATTTCT	15	NTTTPIS	3.66012e-07	4939
CCTCGGACGCCTATTAGTGGT	1	PRTPISG	2.93002e-08	395897	CCTCGGACGCCTATTAGTGGT	8	PRTPISG	2.82766e-07	9601	CCTCGGACGCCTATTAGTGGT	15	PRTPISG	3.66012e-07	4940
CCTGATAAGTATGAGAATTCT	1	PDKYENS	2.93002e-08	627486	CCTGATAAGTATGAGAATTCT	6	PDKYENS	2.12074e-07	12757	CCTGATAAGTATGAGAATTCT	15	PDKYENS	3.66012e-07	4942
AATCAGCCTTATCAGATGAAT	1	NQPYQMN	2.93002e-08	628449	AATCAGCCTTATCAGATGAAT	27	NQPYQMN	9.54335e-07	3755	AATCAGCCTTATCAGATGAAT	15	NQPYQMN	3.66012e-07	4945
TCGCATCTGCCACATTTGTCT	5	SHLPHLS	1.46501e-07	213077	TCGCATCTGCCACATTTGTCT	6	SHLPHLS	2.12074e-07	11938	TCGCATCTGCCACATTTGTCT	15	SHLPHLS	3.66012e-07	4950
CATGATAAGATGCTCGTGACT	3	HDKMLVT	8.79005e-08	300063	CATGATAAGATGCTCGTGACT	15	HDKMLVT	5.30186e-07	6029	CATGATAAGATGCTCGTGACT	15	HDKMLVT	3.66012e-07	4952
CATATTGATCATGCGACTACG	4	HIDHATT	1.17201e-07	236940	CATATTGATCATGCGACTACG	52	HIDHATT	1.83798e-06	2276	CATATTGATCATGCGACTACG	15	HIDHATT	3.66012e-07	4953
GAGAATAGTCATCATCTTGGT	43	ENSHHLG	1.25991e-06	40765	GAGAATAGTCATCATCTTGGT	42	ENSHHLG	1.48452e-06	2634	GAGAATAGTCATCATCTTGGT	15	ENSHHLG	3.66012e-07	4958
ACTGGGCATTTTCAGATTTCT	1	TGHFQIS	2.93002e-08	634804	ACTGGGCATTTTCAGATTTCT	2	TGHFQIS	7.06915e-08	29743	ACTGGGCATTTTCAGATTTCT	15	TGHFQIS	3.66012e-07	4962
CATGATCGGCTGCCCCTTACG	1	HDRLPLT	2.93002e-08	559315	CATGATCGGCTGCCCCTTACG	10	HDRLPLT	3.53457e-07	8097	CATGATCGGCTGCCCCTTACG	15	HDRLPLT	3.66012e-07	4965
GGGCATAAGCCTATGCATCTT	3	GHKPMHL	8.79005e-08	279193	GGGCATAAGCCTATGCATCTT	21	GHKPMHL	7.4226e-07	4579	GGGCATAAGCCTATGCATCTT	15	GHKPMHL	3.66012e-07	4967
ACTCCTCCTGCGACGCTGCAG	3	TPPATLQ	8.79005e-08	279285	ACTCCTCCTGCGACGCTGCAG	17	TPPATLQ	6.00877e-07	5420	ACTCCTCCTGCGACGCTGCAG	15	TPPATLQ	3.66012e-07	4968
GATCTGCATCATAGTCTTCCG	1	DLHHSLP	2.93002e-08	565116	GATCTGCATCATAGTCTTCCG	11	DLHHSLP	3.88803e-07	7522	GATCTGCATCATAGTCTTCCG	15	DLHHSLP	3.66012e-07	4978
AATCTTCATGGTCAGAATGAG	1	NLHGQNE	2.93002e-08	565436	AATCTTCATGGTCAGAATGAG	23	NLHGQNE	8.12952e-07	4209	AATCTTCATGGTCAGAATGAG	15	NLHGQNE	3.66012e-07	4979
GTGCAGAATTATCCGAGTGAT	1	VQNYPSD	2.93002e-08	565674	GTGCAGAATTATCCGAGTGAT	3	VQNYPSD	1.06037e-07	19567	GTGCAGAATTATCCGAGTGAT	15	VQNYPSD	3.66012e-07	4980
GATCTTCATCATAGTCTTCAG	4	DLHHSLQ	1.17201e-07	260977	GATCTTCATCATAGTCTTCAG	16	DLHHSLQ	5.65532e-07	5748	GATCTTCATCATAGTCTTCAG	15	DLHHSLQ	3.66012e-07	4993
GGTCCTCCTCCTATTGTGACT	3	GPPPIVT	8.79005e-08	302649	GGTCCTCCTCCTATTGTGACT	35	GPPPIVT	1.2371e-06	3074	GGTCCTCCTCCTATTGTGACT	15	GPPPIVT	3.66012e-07	5001
AATGTGGCGTTGCCGCCTATG	15	NVALPPM	4.39502e-07	105186	AATGTGGCGTTGCCGCCTATG	36	NVALPPM	1.27245e-06	2957	AATGTGGCGTTGCCGCCTATG	15	NVALPPM	3.66012e-07	5003
TGTGGTAGTGTGTCTTGGAAT	2	CGSVSWN	5.86003e-08	374794	TGTGGTAGTGTGTCTTGGAAT	14	CGSVSWN	4.9484e-07	6448	TGTGGTAGTGTGTCTTGGAAT	15	CGSVSWN	3.66012e-07	5007
TCACATCTGCCGCATTTGTCT	2	SHLPHLS	5.86003e-08	337435	TCACATCTGCCGCATTTGTCT	4	SHLPHLS	1.41383e-07	17913	TCACATCTGCCGCATTTGTCT	15	SHLPHLS	3.66012e-07	5009
AATCGTCTTCCGATGGGTGTT	3	NRLPMGV	8.79005e-08	282299	AATCGTCTTCCGATGGGTGTT	8	NRLPMGV	2.82766e-07	10326	AATCGTCTTCCGATGGGTGTT	15	NRLPMGV	3.66012e-07	5020
AAAGATACGACGCCTTTTAAT	2	KDTTPFN	5.86003e-08	338686	AAAGATACGACGCCTTTTAAT	3	KDTTPFN	1.06037e-07	22597	AAAGATACGACGCCTTTTAAT	15	KDTTPFN	3.66012e-07	5024
CGGCCTGAGTATGTGACGTCG	4	RPEYVTS	1.17201e-07	239938	CGGCCTGAGTATGTGACGTCG	21	RPEYVTS	7.4226e-07	4529	CGGCCTGAGTATGTGACGTCG	15	RPEYVTS	3.66012e-07	5028
AAGAGGGCGATTATGCCTGCG	1	KRAIMPA	2.93002e-08	509215	AAGAGGGCGATTATGCCTGCG	51	KRAIMPA	1.80263e-06	2319	AAGAGGGCGATTATGCCTGCG	15	KRAIMPA	3.66012e-07	5029
AAGAAGACTCCTAATTTTATG	1	KKTPNFM	2.93002e-08	509741	AAGAAGACTCCTAATTTTATG	10	KKTPNFM	3.53457e-07	8570	AAGAAGACTCCTAATTTTATG	15	KKTPNFM	3.66012e-07	5031
TCTGCTCCGTTTAATACTCAT	12	SAPFNTH	3.51602e-07	127893	TCTGCTCCGTTTAATACTCAT	9	SAPFNTH	3.18112e-07	9342	TCTGCTCCGTTTAATACTCAT	15	SAPFNTH	3.66012e-07	5032
CAGGTTAAGATTCCGATGACG	1	QVKIPMT	2.93002e-08	511022	CAGGTTAAGATTCCGATGACG	2	QVKIPMT	7.06915e-08	31617	CAGGTTAAGATTCCGATGACG	15	QVKIPMT	3.66012e-07	5034
CATACGAATCAGGGGCTTAGT	1	HTNQGLS	2.93002e-08	437082	CATACGAATCAGGGGCTTAGT	28	HTNQGLS	9.8968e-07	3626	CATACGAATCAGGGGCTTAGT	15	HTNQGLS	3.66012e-07	5039
AATCAGCATTATCCGATGAAT	2	NQHYPMN	5.86003e-08	321823	AATCAGCATTATCCGATGAAT	13	NQHYPMN	4.59494e-07	6666	AATCAGCATTATCCGATGAAT	15	NQHYPMN	3.66012e-07	5042
TCTAGGTCTGCTCAGGTTGAT	3	SRSAQVD	8.79005e-08	305810	TCTAGGTCTGCTCAGGTTGAT	36	SRSAQVD	1.27245e-06	3003	TCTAGGTCTGCTCAGGTTGAT	15	SRSAQVD	3.66012e-07	5049
AGGAGTTCTCTTCCGATGGAG	5	RSSLPME	1.46501e-07	233946	AGGAGTTCTCTTCCGATGGAG	19	RSSLPME	6.71569e-07	5025	AGGAGTTCTCTTCCGATGGAG	15	RSSLPME	3.66012e-07	5050
AGTCATACGGAGCGTGTTGTG	7	SHTERVV	2.05101e-07	188522	AGTCATACGGAGCGTGTTGTG	21	SHTERVV	7.4226e-07	4539	AGTCATACGGAGCGTGTTGTG	15	SHTERVV	3.66012e-07	5053
ACTGCTAATCCCCATTTGACG	2	TANPHLT	5.86003e-08	323441	ACTGCTAATCCCCATTTGACG	8	TANPHLT	2.82766e-07	9911	ACTGCTAATCCCCATTTGACG	15	TANPHLT	3.66012e-07	5057
ACTGCTAATCCTCATTTGCCG	11	TANPHLP	3.22302e-07	138942	ACTGCTAATCCTCATTTGCCG	8	TANPHLP	2.82766e-07	9918	ACTGCTAATCCTCATTTGCCG	15	TANPHLP	3.66012e-07	5058
AAGAGTGCGATTATGCCTGCT	4	KSAIMPA	1.17201e-07	241734	AAGAGTGCGATTATGCCTGCT	41	KSAIMPA	1.44917e-06	2688	AAGAGTGCGATTATGCCTGCT	15	KSAIMPA	3.66012e-07	5067
ACTCATACTCTTACCGTTTCT	1	THTLTVS	2.93002e-08	527997	ACTCATACTCTTACCGTTTCT	2	THTLTVS	7.06915e-08	32652	ACTCATACTCTTACCGTTTCT	15	THTLTVS	3.66012e-07	5068
ATTCATCATGTTCGGGCTGAT	1	IHHVRAD	2.93002e-08	452602	ATTCATCATGTTCGGGCTGAT	4	IHHVRAD	1.41383e-07	16924	ATTCATCATGTTCGGGCTGAT	15	IHHVRAD	3.66012e-07	5074
GCTAATATTAAGTTTCTGCCG	2	ANIKFLP	5.86003e-08	363392	GCTAATATTAAGTTTCTGCCG	10	ANIKFLP	3.53457e-07	8318	GCTAATATTAAGTTTCTGCCG	15	ANIKFLP	3.66012e-07	5079
AAGATTTCTACTGTGGTGAGT	1	KISTVVS	2.93002e-08	608895	AAGATTTCTACTGTGGTGAGT	18	KISTVVS	6.36223e-07	5154	AAGATTTCTACTGTGGTGAGT	15	KISTVVS	3.66012e-07	5081
[truncated: 3,124 more rows]
