# Supplementary material for: Development of an adeno-associated virus vector for gene replacement therapy of NF1-related tumors
Source: Nat Commun. 2025 Sep 29;16:8594. doi: 10.1038/s41467-025-63619-4 (PMC12480499; doi:10.1038/s41467-025-63619-4)
Supplement: Supplementary file 8 — Source Data [file 41467_2025_63619_MOESM8_ESM.xlsx]

## Sheet: Fig 1
Fig 1C	5000			500			100					Fig 1B	anti-NF1 WB
EGFP	99.1072	98.2452	101.862	96.8767	103.329	99.9276	99.9009	99.7258	100.197
HRAS-C24	33.8177	32.7942	34.1078	54.8799	52.5278	61.5323	90.6541	78.9538	85.7178
NRAS-C24	37.5199	35.3974	41.8326	56.2259	61.3529	61.9466	90.0278	82.2655	83.91
KRAS4A-C24	37.9007	36.9893	40.3603	54.8624	63.6855	55.2362	88.9427	80.1053	85.2732
KRAS4B-C24	21.5382	21.0495	22.0977	48.3171	46.8199	47.9896	76.774	74.2381	72.1293
KRAS4B-C21	39.188	37.2681	40.2153	58.3067	63.4093	58.3976	78.729	79.53	86.1796
Fig 1D
	5000			500			100
EGFP	99.325	97.242	103.196	99.832	95.7708	101.572	103.005	101.164	94.9705
GRDC24	84.764	89.551	93.735	90.714	87.7067	96.8189	93.8723	94.0674	96.9955
Fig 1E	anti-HA WB				anti-pERK WB			anti-ERK WB					Anti-beta-Actin WB				Same anti-beta-Actin WB with shade of markers on the left side.
Fig 1G	anti-pERK			anti-ERK			Anti-HA				anti-beta-actin
							another anti-HA exposure with markers

## Sheet: Fig 2
Fig 2D
	1000			500			100
GFP	96.513	103.463	100.978	99.0329	100.99	96.9884	102.343	97.796	99.0693
GRD-24	83.7334	89.9323	88.5197	92.3456	97.3624	90.1177	97.8561	101.538	103.197
GFP	99.7758	100.715	95.2819	102.712	97.1972	99.7428	101.068	98.8634	96.4658
GRD-C24	25.9935	18.8281	16.398	42.4926	39.1508	36.8441	68.076	77.4209	73.7485
Fig 2A	anti-NF1 WB	anti-beta-Actin WB		Fig 2C	anti-HA WB	anti-pERK WB		anti-beta-actin WB

## Sheet: Fig 3
Fig 3D
	AAV9-GFP			G557-2-GFP
Pancrea	37000	106000	23100	90100	70900	13500
Brain	8400	88100	27700	12200	12700	4640
Lung	81200	422000	74700	37100	163000	125000
Heart	87400	691000	42500	23000	82800	208000
Kidney	326000	369000	133000	26100	83700	48800
Spleen	186000	974000	391000	588000	324000	70700
Liver	1960000	5640000	1600000	88500	227000	110000
Muscle	65600	49800	14500	35600	23500	49800
Skin	10300	72600	23900	49100	519000	107000
Tumor	44200	697000	187000	62000	267000	2900000
Fig 3E
	Con														AAV
Before	33.08	5.63	61.72	3.99	25.55	33.1	25.59	52.05	107.9	37.06	5.59	80.96	1.09	9.05	5.91	22.44	23.58	56.67	89.54	41	21.13	37.38	13.46	27.68	12.38	49.98	5.21
14 Days	122.1	130.1	263	11.86	134.8	82.31	64.62	94.96	89.37	90.12	28.46	153.4	4.54	33.88	67.09	92.65	81.87	33.44	59.08	39.5	23.4	27.69	45.28	33.51	16.82	71.16	1.5

## Sheet: Fig 4
Fig 4E
	AAV9-GFP				K55-GFP				K57-GFP
Pancrea	37000	37000	23100	106000	19100	114000	35300	14700	29600	43700	125000	24800
Brain	8400	8400	27700	88100	6550	4540	38600	8590	3530	3470	3330	2880
Lung	81200	81200	74700	422000	51300	182000	56200	34100	56200	41700	12100	34400
Heart	87400	87400	42500	691000	268000	57000	289000	390000	118000	40200	36700	92700
Kidney	326000	326000	133000	369000	73400	80600	31900	25100	71500	35800	24400	16400
Spleen	186000	186000	391000	974000	265000	184000	113000	233000	256000	46800	392000	272000
Liver	1960000	1960000	1600000	5640000	130000	272000	108000	106000	65700	78500	55500	69200
Muscle	65600	65600	14500	49800	88200	22800	13700	4570	15100	13400	14600	5180
Skin	10300	10300	23900	72600	76000	25000	34300	8490	37800	11700	11100	47200
Tumor	44200	44200	187000	697000	1520000	5160000	8850000	2080000	324000	74400	1380000	2290000
Fig 4G
ST88-14 MPNST	RHT92 MPNST	S462 MPNST	JH-2-002 MPNST PDX	JH-2-031 MPNST PDX	LN229 NF1- glioma	A549 Lung Cancer	HCC4006 NSCLC	SW480 Colon Cancer	HCT116 Colon Cancer	MCF7 Breast Cancer	143B Osteosarcoma
34.64	40.9	1.11	23.49	1.15	30.68	0.95	1.45	0.21	6.01	0.71	0.86
25.39	52.02	1.54	23.23	2.81	30.3	1.1	1.62	0.3	8.11	0.9	2.49
35.73	61.74	1.26	24.37	1.26	23.52	0.8	1.81	0.29	6.25	0.79	0.69
	53.8	1.78	21.1	1.22	28.31
		4.65		1.62
		6.83		1.51

## Sheet: Fig 5
Fig 5C
0	30000000	20300000	21900000
1	10800000	13600000	16900000
3	3880000	3670000	4600000
5	695000	1330000	3880000
7	271000	379000	485000
Fig 5D					Fig 5E
	AAV9	K55				B-Ab	N-Ab
18	400	400			18	400	100
21	0	25			21	25	10
22	25	50			22	50	0
22	25	50			22	50	3.16
22	0	25			22	25	1
23	25	25			22	12.5	1
24	25	50			23	25	1
26	50	12.5			24	50	3.16
27	12.5	12.5			25	0	0
28	0	25			26	12.5	1
29	0	12.5			27	12.5	1
29	800	800			28	25	0
29	12.5	50			28	12.5	3.16
30	0	12.5			29	12.5	3.16
35	50	25			29	800	100
36	12.5	100			29	50	3.16
18	50	25			30	12.5	10
20	12.5	12.5			34	12.5	3.16
20	25	50			35	25	10
21	25	50			37	25	3.16
22	12.5	12.5			42	25	10
23	25	50			44	1600	100
25	0	0			46	400	31.6
26	200	800			48	0	1
26	12.5	12.5			55	400	3160
27	0	0			18	25	0
27	0	12.5			20	12.5	1
28	400	800			20	50	10
29	0	0			21	50	10
30	400	200			22	12.5	3.16
30	0	0			23	50	10
31	50	50			25	0	1
33	0	0			26	800	316
34	0	12.5			26	12.5	3.16
35	800	1600			27	0	0
36	0	100			27	12.5	3.16
40	100	400			28	800	316
42	0	12.5			29	0	3.16
43	100	100			30	200	100
44	200	400			30	0	10
					31	50	31.6
					33	0	1
					35	1600	316
					36	100	1
					40	400	100
					42	12.5	1
					43	100	31.6
					44	400	31.6
					44	0	1
					47	12.5	3.16

## Sheet: Fig 6
Fig 6A
	Con					K55-GRDC24 (1e12vg)
0	14510000	10570000	6070000	8374000	9200000	3018000	4320000	24520000	4731000	2889000
14	53500000	50300000	47000000	29600000	10900000	12400000	7390000	9880000	12600000	7760000
19	99130000	71560000	63010000	82250000	60720000	15000000	21000000	18000000	8500000	29000000
27	129700000	81760000	88740000	100900000	39350000	29630000	102700000	52520000	47240000	21760000
Fig 6B
	Con					K55-GRDC24
0	14000000	2700000	5810000	22400000		20800000		6960000	2140000	32600000
6	15700000	5010000	15900000	22700000		40100000		10500000	713000	48200000
13	35300000	171000000	19300000	51800000		46900000		9040000	3620000	40200000
20	3090000	321000000	40900000	95100000		63700000		883000	1490000	73100000
28	53300000	382000000	164000000	102000000		67600000		31300000	1440000	313000000
34	147000000	526000000	52500000	218000000		85500000		85300000	3140000	34900000
41	350000000	417000000	226000000	690000000		106000000		165000000	3050000	71000000
Fig 6D
	Con					K55-GRDC24 (1e12vg)
0	9370000	4500000	2050000	24300000	12800000	16200000	11400000	4100000	39600000	20500000
16	142000000	331000000	779000000	916000000	187000000	130200000	231100000	160400000	148200000	181000000
23	138000000	1250000000	885000000	4000000000	189000000	513000000	504000000	527000000	331000000	261000000
30	1208000000	5619000000	3404000000	8799000000	2284000000	596000000	2180000000	869000000	2410000000	503000000
Fig 6E
	Days post implantation	Control					K55-GRDC24 (2x1e12vg)
	0	4220000	3470000	518000	3940000		1070000	1930000	9530000	1980000
	14	19300000	20900000	25700000	10500000		3480000	3810000	5380000	6410000
	21	51600000	51500000	51000000	27800000		14800000	7820000	38900000	11800000
	28	87000000	121000000	113000000	73200000		44000000	18900000	45500000	31400000
	35	522000000	290000000	310000000	272000000		144000000	36900000	50800000	111000000
Fig 6C	anti-GFP WB			anti-beta-Actin WB
anti-GFP with superimposed markers				anti-beta-Actin with superimposed markers

## Sheet: Suppl Fig 1
Suppl Fig 1A
	5000			500			100
EGFP	97.513	101.463	100.978	99.0329	102.99	97.9884	102.343	97.796	100.069
GRD	83.7334	89.9323	88.5197	99.3456	100.362	90.1177	97.8561	108.538	103.197
GRD-HRAS-C10	24.7758	26.7148	23.2819	52.7123	48.1972	49.7428	74.0681	70.8634	72.4658
GRD-KRAS4B-C21	17.9935	15.8281	16.398	36.4926	39.1508	36.8441	70.076	71.4209	70.7485
GRD-KRAS4A-C22	17.6276	15.4341	13.5609	34.434	37.1161	34.2756	72.8664	71.7073	72.2869
Suppl Fig 1B
	500
EGFP	99.2433	101.791	99.0223
HRas-C24	36.9087	37.4186	31.6422
NRas-C24	42.4476	41.7266	40.1798
KRas4A-C24	33.9593	34.1615	34.3924
KRas4B-C24	22.2246	21.9898	24.5009
KRas4B-C21	21.4932	23.3137	23.837

## Sheet: Suppl Fig 2
Suppl Fig 2A
	5000			500			100
EGFP	104.858	98.3108	96.9199	100.063	99.9745	99.99	100.774	96.79	102.394
GRD367-C24	23.4436	19.224	17.9609	53.439	53.1967	48.6829	92.6577	83.1414	87.0576
GRD333-C24	6.8179	5.26192	5.8065	30.7797	26.6314	27.6495	78.2119	74.3166	71.018
GRD230-C24	50.7242	41.0107	44.1123	73.1651	75.5758	76.2419	97.1081	94.856	99.0823
GRD282-C24	103.88	97.9113	99.6004	100.589	101.263	100.551	103.882	101.259	104.688
Suppl Fig 2B
	5000			500			100
EGFP	100.615	107.702	91.7283	95.3889	98.8441	105.661	103.009	97.668	99.2299
GRD367-C24	12.5515	12.0519	11.4186	17.6564	16.2927	15.4845	37.2017	39.0155	33.39
GRD333-C24	5.00233	4.21106	4.91216	6.55349	5.46026	5.33533	17.4409	17.7747	16.478
GRD230-C24	27.7337	29.8503	31.0226	40.1676	37.3542	36.3669	59.3239	57.0222	57.8893
GRD282-C24	90.4913	93.0387	88.8358	90.303	91.9995	96.1283	100.942	95.9983	91.0354

## Sheet: Suppl Fig 3
	AAV9-GFP			557-2-GFP
GFP+%	1.1	2.67	1.61	15.91	12.1	9.52

## Sheet: Suppl Fig 9
Suppl Fig 9A left
	Con								AAV9-GRD
0	23300000	45700000	62600000	30700000	9820000	45700000	146000000		70500000	38500000	64700000	26300000	16800000	128000000	103000000	115000000
14	128000000	103000000	45700000	146000000	115000000	410000000	608000000		79900000	110000000	101000000	98500000	66000000	566000000	493000000	462000000
Suppl Fig 9A right
		Experimental Group	Control Group
1771	15	1
1772	18	1
1773	18	1
1766	15	1
1775	18	1
1774	18		0
1767	18		0
1768	18		0
1769	25		0
1770	25		0
1774	21	1
1767	17	1
1768	18	1
1769	25		0
1770	25		0
Suppl Fig 9B
	Control	AAV-K55-GRDC24
35	0
35	0
35	0
35	0
35	0
35		0
35		0
35		0
35		0
35		0
Suppl Fig 9C
Days after AAV	Control						K55GRD (2e12)
0	36000000	21700000	41000000	75900000	23100000	24000000	50200000	35500000	20000000	32600000
14	152000000	106000000	84500000	90500000	47900000	117000000	126000000	73800000	41100000	12500000
21	152000000	89900000	150000000	136000000	61300000	147000000	50400000	27600000	39400000	24000000
28	250000000	116000000	304000000	329000000	75200000	312000000	21800000	41900000	96900000	38000000

[truncated: 1 more sheets: Suppl Fig 10]
